# Supplementary material for: Differences in external load among indoor and beach volleyball players during elite matches
Source: PeerJ. 2024 Jan 2;12:e16736. doi: 10.7717/peerj.16736 (PMC10768657; doi:10.7717/peerj.16736)
Supplement: Supplemental Information 1 [file peerj-12-16736-s001.xlsx]

## Sheet: DATA
Sport DR (1 = Beach, 2 = Indoor)	Duration of Rallies (DR)	Sport TD (1 = Beach, 2 = Indoor)	Total Rally Horizontal Movement Distance Covered (TD)	Sport rTD (1 = Beach, 2 = Indoor)	Relative Distance Covered (rTD)	Sport PL (1 = Beach, 2 = Indoor)	Player LoadTM (PL)	Sport rPL (1 = Beach, 2 = Indoor)	Relative Player LoadTM (rPL)	Sport ePL (1 = Beach, 2 = Indoor)	Explosive Player LoadTM (ePL)	Player Position TD	Total Rally Horizontal Movement Distance Covered (TD)	Player Position rTD	Relative Distance Covered (rTD)	Player Position PL	Player LoadTM (PL)	Player Position rPL	Relative Player LoadTM (rPL)	Player Position ePL	Explosive Player LoadTM (ePL)
1	18.8	1	32.355	1	215.702	1	871.513	1	3942.37	1	774.44	Blocker_BV	32.355	Blocker_BV	215.702	Blocker_BV	871.513	Blocker_BV	3942.37	Blocker_BV	774.44
1	17.9	1	30.606	1	196.734	1	805.793	1	3930.17	1	730.846	Blocker_BV	30.606	Blocker_BV	196.734	Blocker_BV	805.793	Blocker_BV	3930.17	Blocker_BV	730.846
1	17.3	1	25.728	1	163.957	1	727.21	1	3464.05	1	674.42	Blocker_BV	25.728	Blocker_BV	163.957	Blocker_BV	727.21	Blocker_BV	3464.05	Blocker_BV	674.42
1	17.1	1	23.667	1	157.782	1	628.066	1	3423.18	1	533.259	Blocker_BV	23.667	Blocker_BV	157.782	Blocker_BV	628.066	Blocker_BV	3423.18	Blocker_BV	533.259
1	15.1	1	22.381	1	154.152	1	610.548	1	3343.3	1	533.04	Blocker_BV	22.381	Blocker_BV	154.152	Blocker_BV	610.548	Blocker_BV	3343.3	Blocker_BV	533.04
1	13.9	1	22.312	1	149.321	1	606.972	1	3252.3	1	528.8	Blocker_BV	22.312	Blocker_BV	149.321	Blocker_BV	606.972	Blocker_BV	3252.3	Blocker_BV	528.8
1	13.5	1	22.193	1	148.538	1	591.636	1	3233.27	1	507.856	Blocker_BV	22.193	Blocker_BV	148.538	Blocker_BV	591.636	Blocker_BV	3233.27	Blocker_BV	507.856
1	12.8	1	21.976	1	145.213	1	577.302	1	3217.51	1	507.598	Blocker_BV	21.976	Blocker_BV	145.213	Blocker_BV	577.302	Blocker_BV	3217.51	Blocker_BV	507.598
1	12.6	1	21.447	1	144.728	1	570.713	1	3141.18	1	464.179	Blocker_BV	21.447	Blocker_BV	144.728	Blocker_BV	570.713	Blocker_BV	3141.18	Blocker_BV	464.179
1	11.5	1	20.645	1	143.242	1	569.218	1	3112.03	1	460.501	Blocker_BV	20.645	Blocker_BV	143.242	Blocker_BV	569.218	Blocker_BV	3112.03	Blocker_BV	460.501
1	11.4	1	20.517	1	136.702	1	567.104	1	3073.95	1	455.542	Blocker_BV	20.517	Blocker_BV	136.702	Blocker_BV	567.104	Blocker_BV	3073.95	Blocker_BV	455.542
1	10.9	1	20.052	1	136.032	1	554.241	1	2994.45	1	439	Blocker_BV	20.052	Blocker_BV	136.032	Blocker_BV	554.241	Blocker_BV	2994.45	Blocker_BV	439
1	10.4	1	19.679	1	132.216	1	529.325	1	2927.81	1	434.58	Blocker_BV	19.679	Blocker_BV	132.216	Blocker_BV	529.325	Blocker_BV	2927.81	Blocker_BV	434.58
1	10.4	1	19.255	1	129.683	1	528.629	1	2906.34	1	426.771	Blocker_BV	19.255	Blocker_BV	129.683	Blocker_BV	528.629	Blocker_BV	2906.34	Blocker_BV	426.771
1	10.2	1	18.612	1	127.789	1	516.544	1	2901.1	1	425.89	Blocker_BV	18.612	Blocker_BV	127.789	Blocker_BV	516.544	Blocker_BV	2901.1	Blocker_BV	425.89
1	9.8	1	18.305	1	127.333	1	489.448	1	2897.28	1	407.443	Blocker_BV	18.305	Blocker_BV	127.333	Blocker_BV	489.448	Blocker_BV	2897.28	Blocker_BV	407.443
1	9.7	1	17.508	1	124.102	1	469.159	1	2860.91	1	387.728	Blocker_BV	17.508	Blocker_BV	124.102	Blocker_BV	469.159	Blocker_BV	2860.91	Blocker_BV	387.728
1	9.7	1	17.378	1	123.902	1	464.091	1	2854.35	1	384.06	Blocker_BV	17.378	Blocker_BV	123.902	Blocker_BV	464.091	Blocker_BV	2854.35	Blocker_BV	384.06
1	9.7	1	17.329	1	120.772	1	463.496	1	2812.46	1	375.757	Blocker_BV	17.329	Blocker_BV	120.772	Blocker_BV	463.496	Blocker_BV	2812.46	Blocker_BV	375.757
1	9.7	1	17.019	1	119.279	1	442.935	1	2805.4	1	370.119	Blocker_BV	17.019	Blocker_BV	119.279	Blocker_BV	442.935	Blocker_BV	2805.4	Blocker_BV	370.119
1	9.2	1	16.307	1	118.912	1	425.622	1	2787.35	1	360.453	Blocker_BV	16.307	Blocker_BV	118.912	Blocker_BV	425.622	Blocker_BV	2787.35	Blocker_BV	360.453
1	9.2	1	16.084	1	117.726	1	418.088	1	2785	1	359.473	Blocker_BV	16.084	Blocker_BV	117.726	Blocker_BV	418.088	Blocker_BV	2785	Blocker_BV	359.473
1	9	1	15.901	1	117.723	1	415.29	1	2782.88	1	352.479	Blocker_BV	15.901	Blocker_BV	117.723	Blocker_BV	415.29	Blocker_BV	2782.88	Blocker_BV	352.479
1	8.2	1	15.709	1	115.053	1	407.657	1	2773.3	1	347.743	Blocker_BV	15.709	Blocker_BV	115.053	Blocker_BV	407.657	Blocker_BV	2773.3	Blocker_BV	347.743
1	8.1	1	15.706	1	113.262	1	397.882	1	2751.23	1	341.837	Blocker_BV	15.706	Blocker_BV	113.262	Blocker_BV	397.882	Blocker_BV	2751.23	Blocker_BV	341.837
1	7.8	1	15.511	1	110.503	1	397.232	1	2730.86	1	341.796	Blocker_BV	15.511	Blocker_BV	110.503	Blocker_BV	397.232	Blocker_BV	2730.86	Blocker_BV	341.796
1	7.6	1	15.172	1	110.185	1	392.199	1	2728.23	1	327.869	Blocker_BV	15.172	Blocker_BV	110.185	Blocker_BV	392.199	Blocker_BV	2728.23	Blocker_BV	327.869
1	7.4	1	15.162	1	107.441	1	387.687	1	2716.97	1	322.24	Blocker_BV	15.162	Blocker_BV	107.441	Blocker_BV	387.687	Blocker_BV	2716.97	Blocker_BV	322.24
1	7.3	1	14.875	1	107.044	1	381.572	1	2709.53	1	314.049	Blocker_BV	14.875	Blocker_BV	107.044	Blocker_BV	381.572	Blocker_BV	2709.53	Blocker_BV	314.049
1	7.1	1	14.483	1	106.965	1	359.686	1	2707.9	1	312.221	Blocker_BV	14.483	Blocker_BV	106.965	Blocker_BV	359.686	Blocker_BV	2707.9	Blocker_BV	312.221
1	7	1	14.226	1	106.877	1	352.428	1	2698.07	1	309.629	Blocker_BV	14.226	Blocker_BV	106.877	Blocker_BV	352.428	Blocker_BV	2698.07	Blocker_BV	309.629
1	6.9	1	14.037	1	104.647	1	351.371	1	2649.42	1	309.546	Blocker_BV	14.037	Blocker_BV	104.647	Blocker_BV	351.371	Blocker_BV	2649.42	Blocker_BV	309.546
1	6.7	1	13.997	1	104.586	1	346.249	1	2608.76	1	306.767	Blocker_BV	13.997	Blocker_BV	104.586	Blocker_BV	346.249	Blocker_BV	2608.76	Blocker_BV	306.767
1	6.7	1	13.937	1	104.2	1	346.249	1	2605.87	1	306.767	Blocker_BV	13.937	Blocker_BV	104.2	Blocker_BV	346.249	Blocker_BV	2605.87	Blocker_BV	306.767
1	6.6	1	13.672	1	102.454	1	344.438	1	2556.04	1	306.327	Blocker_BV	13.672	Blocker_BV	102.454	Blocker_BV	344.438	Blocker_BV	2556.04	Blocker_BV	306.327
1	6.5	1	13.377	1	101.445	1	335.78	1	2545.6	1	302.014	Blocker_BV	13.377	Blocker_BV	101.445	Blocker_BV	335.78	Blocker_BV	2545.6	Blocker_BV	302.014
1	6.5	1	13.338	1	100.231	1	333.157	1	2518.29	1	296.464	Blocker_BV	13.338	Blocker_BV	100.231	Blocker_BV	333.157	Blocker_BV	2518.29	Blocker_BV	296.464
1	6.5	1	13.188	1	99.2171	1	333.063	1	2508.05	1	293.086	Blocker_BV	13.188	Blocker_BV	99.2171	Blocker_BV	333.063	Blocker_BV	2508.05	Blocker_BV	293.086
1	6.3	1	13.108	1	99.0918	1	333.063	1	2499.12	1	284.047	Blocker_BV	13.108	Blocker_BV	99.0918	Blocker_BV	333.063	Blocker_BV	2499.12	Blocker_BV	284.047
1	6.3	1	13.103	1	97.679	1	332.101	1	2481.24	1	280.351	Blocker_BV	13.103	Blocker_BV	97.679	Blocker_BV	332.101	Blocker_BV	2481.24	Blocker_BV	280.351
1	6.3	1	13.084	1	97.5984	1	328.302	1	2481.21	1	280.291	Blocker_BV	13.084	Blocker_BV	97.5984	Blocker_BV	328.302	Blocker_BV	2481.21	Blocker_BV	280.291
1	6.3	1	12.946	1	94.3403	1	328.259	1	2474.76	1	278.817	Blocker_BV	12.946	Blocker_BV	94.3403	Blocker_BV	328.259	Blocker_BV	2474.76	Blocker_BV	278.817
1	6.3	1	12.819	1	93.8504	1	325.329	1	2462.13	1	276.436	Blocker_BV	12.819	Blocker_BV	93.8504	Blocker_BV	325.329	Blocker_BV	2462.13	Blocker_BV	276.436
1	6.2	1	12.819	1	93.7087	1	320.893	1	2461.75	1	272.102	Blocker_BV	12.819	Blocker_BV	93.7087	Blocker_BV	320.893	Blocker_BV	2461.75	Blocker_BV	272.102
1	6.2	1	12.625	1	93.516	1	315.353	1	2459.34	1	269.454	Blocker_BV	12.625	Blocker_BV	93.516	Blocker_BV	315.353	Blocker_BV	2459.34	Blocker_BV	269.454
1	6.2	1	12.47	1	92.7908	1	311.739	1	2453.42	1	269.454	Blocker_BV	12.47	Blocker_BV	92.7908	Blocker_BV	311.739	Blocker_BV	2453.42	Blocker_BV	269.454
1	6.1	1	12.184	1	92.5773	1	310.254	1	2446.21	1	268.788	Blocker_BV	12.184	Blocker_BV	92.5773	Blocker_BV	310.254	Blocker_BV	2446.21	Blocker_BV	268.788
1	6.1	1	12.104	1	92.3877	1	307.145	1	2441.41	1	267.223	Blocker_BV	12.104	Blocker_BV	92.3877	Blocker_BV	307.145	Blocker_BV	2441.41	Blocker_BV	267.223
1	6.1	1	12.075	1	91.7548	1	305.227	1	2440.32	1	262.541	Blocker_BV	12.075	Blocker_BV	91.7548	Blocker_BV	305.227	Blocker_BV	2440.32	Blocker_BV	262.541
1	6.1	1	11.927	1	90.3822	1	298.156	1	2414.08	1	262.466	Blocker_BV	11.927	Blocker_BV	90.3822	Blocker_BV	298.156	Blocker_BV	2414.08	Blocker_BV	262.466
1	6.1	1	11.883	1	90.2743	1	297.461	1	2403.02	1	260.762	Blocker_BV	11.883	Blocker_BV	90.2743	Blocker_BV	297.461	Blocker_BV	2403.02	Blocker_BV	260.762
1	6.1	1	11.883	1	89.8333	1	291.392	1	2400.56	1	258.958	Blocker_BV	11.883	Blocker_BV	89.8333	Blocker_BV	291.392	Blocker_BV	2400.56	Blocker_BV	258.958
1	6	1	11.79	1	89.2575	1	290.829	1	2400.06	1	258.445	Blocker_BV	11.79	Blocker_BV	89.2575	Blocker_BV	290.829	Blocker_BV	2400.06	Blocker_BV	258.445
1	6	1	11.706	1	88.9293	1	290.48	1	2397.84	1	257.077	Blocker_BV	11.706	Blocker_BV	88.9293	Blocker_BV	290.48	Blocker_BV	2397.84	Blocker_BV	257.077
1	6	1	11.697	1	87.9937	1	287.338	1	2388.76	1	256.292	Blocker_BV	11.697	Blocker_BV	87.9937	Blocker_BV	287.338	Blocker_BV	2388.76	Blocker_BV	256.292
1	5.9	1	11.596	1	87.5289	1	286.79	1	2388.38	1	253.645	Blocker_BV	11.596	Blocker_BV	87.5289	Blocker_BV	286.79	Blocker_BV	2388.38	Blocker_BV	253.645
1	5.9	1	11.576	1	87.4726	1	286.151	1	2383.85	1	251.102	Blocker_BV	11.576	Blocker_BV	87.4726	Blocker_BV	286.151	Blocker_BV	2383.85	Blocker_BV	251.102
1	5.9	1	11.567	1	86.04	1	284.853	1	2360.95	1	250.953	Blocker_BV	11.567	Blocker_BV	86.04	Blocker_BV	284.853	Blocker_BV	2360.95	Blocker_BV	250.953
1	5.8	1	11.233	1	84.7412	1	283.497	1	2356.34	1	248.905	Blocker_BV	11.233	Blocker_BV	84.7412	Blocker_BV	283.497	Blocker_BV	2356.34	Blocker_BV	248.905
1	5.8	1	11.213	1	84.4152	1	277.485	1	2345.98	1	246.967	Blocker_BV	11.213	Blocker_BV	84.4152	Blocker_BV	277.485	Blocker_BV	2345.98	Blocker_BV	246.967
1	5.8	1	11.133	1	84.0156	1	276.554	1	2315.99	1	244.84	Blocker_BV	11.133	Blocker_BV	84.0156	Blocker_BV	276.554	Blocker_BV	2315.99	Blocker_BV	244.84
1	5.8	1	11.025	1	83.5441	1	275.954	1	2301.69	1	243.927	Blocker_BV	11.025	Blocker_BV	83.5441	Blocker_BV	275.954	Blocker_BV	2301.69	Blocker_BV	243.927
1	5.8	1	10.987	1	82.6814	1	275.133	1	2295.3	1	239.145	Blocker_BV	10.987	Blocker_BV	82.6814	Blocker_BV	275.133	Blocker_BV	2295.3	Blocker_BV	239.145
1	5.8	1	10.923	1	82.0728	1	273.655	1	2273.57	1	237.889	Blocker_BV	10.923	Blocker_BV	82.0728	Blocker_BV	273.655	Blocker_BV	2273.57	Blocker_BV	237.889
1	5.7	1	10.9	1	81.995	1	273.316	1	2264.18	1	236.375	Blocker_BV	10.9	Blocker_BV	81.995	Blocker_BV	273.316	Blocker_BV	2264.18	Blocker_BV	236.375
1	5.7	1	10.866	1	81.2281	1	269.886	1	2261.41	1	235.14	Blocker_BV	10.866	Blocker_BV	81.2281	Blocker_BV	269.886	Blocker_BV	2261.41	Blocker_BV	235.14
1	5.7	1	10.34	1	81.1515	1	269.273	1	2256.68	1	230.906	Blocker_BV	10.34	Blocker_BV	81.1515	Blocker_BV	269.273	Blocker_BV	2256.68	Blocker_BV	230.906
1	5.6	1	10.22	1	81.0521	1	269.012	1	2251.36	1	229.176	Blocker_BV	10.22	Blocker_BV	81.0521	Blocker_BV	269.012	Blocker_BV	2251.36	Blocker_BV	229.176
1	5.6	1	10.125	1	80.5251	1	268.121	1	2234.09	1	228.121	Blocker_BV	10.125	Blocker_BV	80.5251	Blocker_BV	268.121	Blocker_BV	2234.09	Blocker_BV	228.121
1	5.6	1	10.017	1	80.4974	1	266.55	1	2224.51	1	220.087	Blocker_BV	10.017	Blocker_BV	80.4974	Blocker_BV	266.55	Blocker_BV	2224.51	Blocker_BV	220.087
1	5.6	1	10.017	1	80.359	1	264.118	1	2220.28	1	218.73	Blocker_BV	10.017	Blocker_BV	80.359	Blocker_BV	264.118	Blocker_BV	2220.28	Blocker_BV	218.73
1	5.6	1	9.917	1	79.6162	1	259.578	1	2209.96	1	217.222	Blocker_BV	9.917	Blocker_BV	79.6162	Blocker_BV	259.578	Blocker_BV	2209.96	Blocker_BV	217.222
1	5.6	1	9.66	1	79.2919	1	259.025	1	2206.32	1	216.363	Blocker_BV	9.66	Blocker_BV	79.2919	Blocker_BV	259.025	Blocker_BV	2206.32	Blocker_BV	216.363
1	5.5	1	9.426	1	79.2911	1	257.456	1	2203.35	1	215.909	Blocker_BV	9.426	Blocker_BV	79.2911	Blocker_BV	257.456	Blocker_BV	2203.35	Blocker_BV	215.909
1	5.5	1	9.318	1	79.2911	1	254.777	1	2196.07	1	215.142	Blocker_BV	9.318	Blocker_BV	79.2911	Blocker_BV	254.777	Blocker_BV	2196.07	Blocker_BV	215.142
1	5.4	1	9.283	1	79.219	1	252.833	1	2192.94	1	212.667	Blocker_BV	9.283	Blocker_BV	79.219	Blocker_BV	252.833	Blocker_BV	2192.94	Blocker_BV	212.667
1	5.4	1	9.223	1	79.1588	1	250.973	1	2192.42	1	210.172	Blocker_BV	9.223	Blocker_BV	79.1588	Blocker_BV	250.973	Blocker_BV	2192.42	Blocker_BV	210.172
1	5.4	1	9.057	1	78.8518	1	244.648	1	2182.95	1	210.119	Blocker_BV	9.057	Blocker_BV	78.8518	Blocker_BV	244.648	Blocker_BV	2182.95	Blocker_BV	210.119
1	5.3	1	9.038	1	78.2889	1	243.616	1	2175.48	1	209.627	Blocker_BV	9.038	Blocker_BV	78.2889	Blocker_BV	243.616	Blocker_BV	2175.48	Blocker_BV	209.627
1	5.3	1	8.997	1	78.1297	1	243.017	1	2168.48	1	204.462	Blocker_BV	8.997	Blocker_BV	78.1297	Blocker_BV	243.017	Blocker_BV	2168.48	Blocker_BV	204.462
1	5.1	1	8.963	1	77.599	1	241.772	1	2146.17	1	201.337	Blocker_BV	8.963	Blocker_BV	77.599	Blocker_BV	241.772	Blocker_BV	2146.17	Blocker_BV	201.337
1	4.5	1	8.946	1	76.9688	1	238.448	1	2146.17	1	195.959	Blocker_BV	8.946	Blocker_BV	76.9688	Blocker_BV	238.448	Blocker_BV	2146.17	Blocker_BV	195.959
1	4.3	1	8.832	1	76.5898	1	238.249	1	2123.13	1	195.855	Blocker_BV	8.832	Blocker_BV	76.5898	Blocker_BV	238.249	Blocker_BV	2123.13	Blocker_BV	195.855
1	3.6	1	8.615	1	76.5419	1	237.703	1	2119.14	1	195.452	Blocker_BV	8.615	Blocker_BV	76.5419	Blocker_BV	237.703	Blocker_BV	2119.14	Blocker_BV	195.452
1	3.5	1	8.542	1	76.5178	1	237.631	1	2118.39	1	195.182	Blocker_BV	8.542	Blocker_BV	76.5178	Blocker_BV	237.631	Blocker_BV	2118.39	Blocker_BV	195.182
1	3.1	1	8.521	1	76.3275	1	236.467	1	2115.78	1	195.054	Blocker_BV	8.521	Blocker_BV	76.3275	Blocker_BV	236.467	Blocker_BV	2115.78	Blocker_BV	195.054
1	2.6	1	8.464	1	76.26	1	231.904	1	2099.98	1	195.041	Blocker_BV	8.464	Blocker_BV	76.26	Blocker_BV	231.904	Blocker_BV	2099.98	Blocker_BV	195.041
1	2.5	1	8.402	1	76.0669	1	227.35	1	2097.72	1	192.716	Blocker_BV	8.402	Blocker_BV	76.0669	Blocker_BV	227.35	Blocker_BV	2097.72	Blocker_BV	192.716
1	2	1	8.347	1	75.1703	1	224.508	1	2088.7	1	191.768	Blocker_BV	8.347	Blocker_BV	75.1703	Blocker_BV	224.508	Blocker_BV	2088.7	Blocker_BV	191.768
1	1.9	1	8.318	1	74.2233	1	223.627	1	2085.97	1	188.542	Blocker_BV	8.318	Blocker_BV	74.2233	Blocker_BV	223.627	Blocker_BV	2085.97	Blocker_BV	188.542
1	1.8	1	8.312	1	73.6629	1	223.214	1	2076.13	1	187.119	Blocker_BV	8.312	Blocker_BV	73.6629	Blocker_BV	223.214	Blocker_BV	2076.13	Blocker_BV	187.119
1	1.8	1	8.224	1	73.2604	1	221.198	1	2071.47	1	186.044	Blocker_BV	8.224	Blocker_BV	73.2604	Blocker_BV	221.198	Blocker_BV	2071.47	Blocker_BV	186.044
2	21.48	1	8.215	1	73.0577	1	220.791	1	2064.44	1	185.358	Blocker_BV	8.215	Blocker_BV	73.0577	Blocker_BV	220.791	Blocker_BV	2064.44	Blocker_BV	185.358
2	20.76	1	8.215	1	72.9495	1	220.111	1	2064.44	1	184.924	Blocker_BV	8.215	Blocker_BV	72.9495	Blocker_BV	220.111	Blocker_BV	2064.44	Blocker_BV	184.924
2	19.88	1	8.139	1	72.753	1	219.669	1	2037.7	1	184.259	Blocker_BV	8.139	Blocker_BV	72.753	Blocker_BV	219.669	Blocker_BV	2037.7	Blocker_BV	184.259
2	19.76	1	8.034	1	72.6575	1	219.557	1	2032.23	1	183.827	Blocker_BV	8.034	Blocker_BV	72.6575	Blocker_BV	219.557	Blocker_BV	2032.23	Blocker_BV	183.827
2	19.4	1	7.926	1	72.5927	1	219.205	1	2024.28	1	183.141	Blocker_BV	7.926	Blocker_BV	72.5927	Blocker_BV	219.205	Blocker_BV	2024.28	Blocker_BV	183.141
2	19.2	1	7.902	1	71.8295	1	215.809	1	2016.5	1	181.382	Blocker_BV	7.902	Blocker_BV	71.8295	Blocker_BV	215.809	Blocker_BV	2016.5	Blocker_BV	181.382
2	18.92	1	7.887	1	71.3284	1	214.663	1	2008.24	1	180.754	Blocker_BV	7.887	Blocker_BV	71.3284	Blocker_BV	214.663	Blocker_BV	2008.24	Blocker_BV	180.754
2	18.08	1	7.696	1	71.157	1	213.29	1	2003.97	1	180.474	Blocker_BV	7.696	Blocker_BV	71.157	Blocker_BV	213.29	Blocker_BV	2003.97	Blocker_BV	180.474
2	17.8	1	7.659	1	70.4902	1	211.921	1	2001.84	1	177.179	Blocker_BV	7.659	Blocker_BV	70.4902	Blocker_BV	211.921	Blocker_BV	2001.84	Blocker_BV	177.179
2	17.72	1	7.658	1	70.2765	1	210.839	1	1990.7	1	175.258	Blocker_BV	7.658	Blocker_BV	70.2765	Blocker_BV	210.839	Blocker_BV	1990.7	Blocker_BV	175.258
2	17.56	1	7.577	1	69.8336	1	210.102	1	1989.11	1	172.204	Blocker_BV	7.577	Blocker_BV	69.8336	Blocker_BV	210.102	Blocker_BV	1989.11	Blocker_BV	172.204
2	17.4	1	7.533	1	69.5675	1	209.079	1	1985.04	1	169.069	Blocker_BV	7.533	Blocker_BV	69.5675	Blocker_BV	209.079	Blocker_BV	1985.04	Blocker_BV	169.069
2	16.04	1	7.516	1	69.2186	1	205.816	1	1981.99	1	167.359	Blocker_BV	7.516	Blocker_BV	69.2186	Blocker_BV	205.816	Blocker_BV	1981.99	Blocker_BV	167.359
2	15.8	1	7.441	1	69.1305	1	205.236	1	1960.04	1	166.385	Blocker_BV	7.441	Blocker_BV	69.1305	Blocker_BV	205.236	Blocker_BV	1960.04	Blocker_BV	166.385
2	14.96	1	7.401	1	68.9456	1	201.901	1	1951.11	1	166.063	Blocker_BV	7.401	Blocker_BV	68.9456	Blocker_BV	201.901	Blocker_BV	1951.11	Blocker_BV	166.063
2	14.92	1	7.354	1	68.8704	1	201.615	1	1930.7	1	161.606	Blocker_BV	7.354	Blocker_BV	68.8704	Blocker_BV	201.615	Blocker_BV	1930.7	Blocker_BV	161.606
2	14.88	1	7.333	1	68.7801	1	200.364	1	1928.4	1	160.982	Blocker_BV	7.333	Blocker_BV	68.7801	Blocker_BV	200.364	Blocker_BV	1928.4	Blocker_BV	160.982
2	14.88	1	7.141	1	67.8538	1	200.237	1	1926.42	1	160.85	Blocker_BV	7.141	Blocker_BV	67.8538	Blocker_BV	200.237	Blocker_BV	1926.42	Blocker_BV	160.85
2	14.48	1	7.124	1	67.5325	1	199.828	1	1915.14	1	160.413	Blocker_BV	7.124	Blocker_BV	67.5325	Blocker_BV	199.828	Blocker_BV	1915.14	Blocker_BV	160.413
2	14.28	1	7.113	1	66.6245	1	199.376	1	1913.88	1	159.755	Blocker_BV	7.113	Blocker_BV	66.6245	Blocker_BV	199.376	Blocker_BV	1913.88	Blocker_BV	159.755
2	14.04	1	7.1	1	66.1886	1	199.07	1	1910.13	1	159.618	Blocker_BV	7.1	Blocker_BV	66.1886	Blocker_BV	199.07	Blocker_BV	1910.13	Blocker_BV	159.618
2	13.68	1	7.073	1	65.8875	1	198.087	1	1904.68	1	157.571	Blocker_BV	7.073	Blocker_BV	65.8875	Blocker_BV	198.087	Blocker_BV	1904.68	Blocker_BV	157.571
2	13.6	1	7.024	1	65.2929	1	196.931	1	1901.11	1	157.249	Blocker_BV	7.024	Blocker_BV	65.2929	Blocker_BV	196.931	Blocker_BV	1901.11	Blocker_BV	157.249
2	12.88	1	6.895	1	65.1031	1	196.446	1	1889.32	1	156.559	Blocker_BV	6.895	Blocker_BV	65.1031	Blocker_BV	196.446	Blocker_BV	1889.32	Blocker_BV	156.559
2	12.12	1	6.773	1	65.0426	1	194.443	1	1888.56	1	154.447	Blocker_BV	6.773	Blocker_BV	65.0426	Blocker_BV	194.443	Blocker_BV	1888.56	Blocker_BV	154.447
2	11.8	1	6.729	1	65.0396	1	192.711	1	1887.07	1	154.076	Blocker_BV	6.729	Blocker_BV	65.0396	Blocker_BV	192.711	Blocker_BV	1887.07	Blocker_BV	154.076
2	11.76	1	6.705	1	64.9306	1	192.381	1	1882.27	1	152.779	Blocker_BV	6.705	Blocker_BV	64.9306	Blocker_BV	192.381	Blocker_BV	1882.27	Blocker_BV	152.779
2	11.6	1	6.704	1	63.9963	1	192.161	1	1877.44	1	151.046	Blocker_BV	6.704	Blocker_BV	63.9963	Blocker_BV	192.161	Blocker_BV	1877.44	Blocker_BV	151.046
2	10.88	1	6.691	1	63.856	1	189.965	1	1876.87	1	151.007	Blocker_BV	6.691	Blocker_BV	63.856	Blocker_BV	189.965	Blocker_BV	1876.87	Blocker_BV	151.007
2	10.84	1	6.68	1	63.3432	1	188.856	1	1867.42	1	149.17	Blocker_BV	6.68	Blocker_BV	63.3432	Blocker_BV	188.856	Blocker_BV	1867.42	Blocker_BV	149.17
2	10.44	1	6.657	1	62.9276	1	188.774	1	1860.14	1	146.98	Blocker_BV	6.657	Blocker_BV	62.9276	Blocker_BV	188.774	Blocker_BV	1860.14	Blocker_BV	146.98
2	10	1	6.638	1	62.7916	1	188.613	1	1857.98	1	146.136	Blocker_BV	6.638	Blocker_BV	62.7916	Blocker_BV	188.613	Blocker_BV	1857.98	Blocker_BV	146.136
2	9.8	1	6.606	1	62.6268	1	187.365	1	1838.78	1	144.835	Blocker_BV	6.606	Blocker_BV	62.6268	Blocker_BV	187.365	Blocker_BV	1838.78	Blocker_BV	144.835
2	9.8	1	6.575	1	61.9988	1	186.284	1	1835.99	1	144.601	Blocker_BV	6.575	Blocker_BV	61.9988	Blocker_BV	186.284	Blocker_BV	1835.99	Blocker_BV	144.601
2	9.72	1	6.567	1	61.9627	1	185.495	1	1833.06	1	144.038	Blocker_BV	6.567	Blocker_BV	61.9627	Blocker_BV	185.495	Blocker_BV	1833.06	Blocker_BV	144.038
2	9.68	1	6.504	1	61.9627	1	184.269	1	1826.85	1	143.931	Blocker_BV	6.504	Blocker_BV	61.9627	Blocker_BV	184.269	Blocker_BV	1826.85	Blocker_BV	143.931
2	9.64	1	6.464	1	61.9201	1	182.335	1	1825.57	1	143.807	Blocker_BV	6.464	Blocker_BV	61.9201	Blocker_BV	182.335	Blocker_BV	1825.57	Blocker_BV	143.807
2	9.56	1	6.435	1	61.5578	1	181.083	1	1818.58	1	142.709	Blocker_BV	6.435	Blocker_BV	61.5578	Blocker_BV	181.083	Blocker_BV	1818.58	Blocker_BV	142.709
2	9.44	1	6.396	1	61.3577	1	180.682	1	1811.27	1	141.226	Blocker_BV	6.396	Blocker_BV	61.3577	Blocker_BV	180.682	Blocker_BV	1811.27	Blocker_BV	141.226
2	9.44	1	6.369	1	61.2291	1	179.242	1	1810.46	1	140.934	Blocker_BV	6.369	Blocker_BV	61.2291	Blocker_BV	179.242	Blocker_BV	1810.46	Blocker_BV	140.934
2	9.36	1	6.322	1	60.9122	1	178.005	1	1800.11	1	140.861	Blocker_BV	6.322	Blocker_BV	60.9122	Blocker_BV	178.005	Blocker_BV	1800.11	Blocker_BV	140.861
2	9.28	1	6.309	1	60.7727	1	177.813	1	1795.33	1	135.165	Blocker_BV	6.309	Blocker_BV	60.7727	Blocker_BV	177.813	Blocker_BV	1795.33	Blocker_BV	135.165
2	9.28	1	6.263	1	60.2052	1	177.115	1	1788.96	1	134.332	Blocker_BV	6.263	Blocker_BV	60.2052	Blocker_BV	177.115	Blocker_BV	1788.96	Blocker_BV	134.332
2	9.28	1	6.188	1	59.8891	1	175.907	1	1781.92	1	133.853	Blocker_BV	6.188	Blocker_BV	59.8891	Blocker_BV	175.907	Blocker_BV	1781.92	Blocker_BV	133.853
2	9.28	1	6.174	1	59.1445	1	175.537	1	1773.9	1	132.591	Blocker_BV	6.174	Blocker_BV	59.1445	Blocker_BV	175.537	Blocker_BV	1773.9	Blocker_BV	132.591
2	9.08	1	6.089	1	58.7737	1	175.165	1	1772.63	1	132.069	Blocker_BV	6.089	Blocker_BV	58.7737	Blocker_BV	175.165	Blocker_BV	1772.63	Blocker_BV	132.069
2	9.04	1	6.071	1	58.5036	1	173.287	1	1760.53	1	132.056	Blocker_BV	6.071	Blocker_BV	58.5036	Blocker_BV	173.287	Blocker_BV	1760.53	Blocker_BV	132.056
2	8.84	1	6.03	1	58.4512	1	171.133	1	1745.25	1	131.963	Blocker_BV	6.03	Blocker_BV	58.4512	Blocker_BV	171.133	Blocker_BV	1745.25	Blocker_BV	131.963
2	8.84	1	5.91	1	58.2586	1	170.975	1	1740.55	1	131.862	Blocker_BV	5.91	Blocker_BV	58.2586	Blocker_BV	170.975	Blocker_BV	1740.55	Blocker_BV	131.862
2	8.8	1	5.895	1	57.3155	1	170.077	1	1733.35	1	131.414	Blocker_BV	5.895	Blocker_BV	57.3155	Blocker_BV	170.077	Blocker_BV	1733.35	Blocker_BV	131.414
2	8.72	1	5.861	1	57.1232	1	169.275	1	1726.26	1	131.267	Blocker_BV	5.861	Blocker_BV	57.1232	Blocker_BV	169.275	Blocker_BV	1726.26	Blocker_BV	131.267
2	8.52	1	5.844	1	57.0505	1	167.718	1	1725.83	1	130.231	Blocker_BV	5.844	Blocker_BV	57.0505	Blocker_BV	167.718	Blocker_BV	1725.83	Blocker_BV	130.231
2	8.52	1	5.752	1	56.5745	1	166.716	1	1719.37	1	128.977	Blocker_BV	5.752	Blocker_BV	56.5745	Blocker_BV	166.716	Blocker_BV	1719.37	Blocker_BV	128.977
2	8.52	1	5.745	1	56.5667	1	164.302	1	1708.7	1	127.035	Blocker_BV	5.745	Blocker_BV	56.5667	Blocker_BV	164.302	Blocker_BV	1708.7	Blocker_BV	127.035
2	8.52	1	5.669	1	56.5089	1	163.322	1	1682.65	1	125.136	Blocker_BV	5.669	Blocker_BV	56.5089	Blocker_BV	163.322	Blocker_BV	1682.65	Blocker_BV	125.136
2	8.36	1	5.663	1	56.2831	1	162.532	1	1681.54	1	122.854	Blocker_BV	5.663	Blocker_BV	56.2831	Blocker_BV	162.532	Blocker_BV	1681.54	Blocker_BV	122.854
2	8.2	1	5.59	1	54.886	1	161.727	1	1681.48	1	121.118	Blocker_BV	5.59	Blocker_BV	54.886	Blocker_BV	161.727	Blocker_BV	1681.48	Blocker_BV	121.118
2	7.72	1	5.551	1	54.4651	1	159.827	1	1680.64	1	118.76	Blocker_BV	5.551	Blocker_BV	54.4651	Blocker_BV	159.827	Blocker_BV	1680.64	Blocker_BV	118.76
2	7.36	1	5.409	1	54.4353	1	158.162	1	1668.85	1	118.41	Blocker_BV	5.409	Blocker_BV	54.4353	Blocker_BV	158.162	Blocker_BV	1668.85	Blocker_BV	118.41
2	7	1	5.154	1	54.4251	1	157.88	1	1659.22	1	114.455	Blocker_BV	5.154	Blocker_BV	54.4251	Blocker_BV	157.88	Blocker_BV	1659.22	Blocker_BV	114.455
2	6.92	1	5.036	1	54.3669	1	156.653	1	1656.74	1	114.196	Blocker_BV	5.036	Blocker_BV	54.3669	Blocker_BV	156.653	Blocker_BV	1656.74	Blocker_BV	114.196
2	6.88	1	4.951	1	53.9888	1	156.63	1	1624.55	1	111.388	Blocker_BV	4.951	Blocker_BV	53.9888	Blocker_BV	156.63	Blocker_BV	1624.55	Blocker_BV	111.388
2	6.8	1	4.901	1	53.7176	1	153.373	1	1607.5	1	107.274	Blocker_BV	4.901	Blocker_BV	53.7176	Blocker_BV	153.373	Blocker_BV	1607.5	Blocker_BV	107.274
2	6.6	1	4.896	1	53.6884	1	146.216	1	1605.28	1	105.806	Blocker_BV	4.896	Blocker_BV	53.6884	Blocker_BV	146.216	Blocker_BV	1605.28	Blocker_BV	105.806
2	6.6	1	4.867	1	50.9961	1	138.897	1	1592.23	1	105.016	Blocker_BV	4.867	Blocker_BV	50.9961	Blocker_BV	138.897	Blocker_BV	1592.23	Blocker_BV	105.016
2	6.56	1	4.831	1	50.8126	1	138.239	1	1568.35	1	103.484	Blocker_BV	4.831	Blocker_BV	50.8126	Blocker_BV	138.239	Blocker_BV	1568.35	Blocker_BV	103.484
2	6.52	1	4.398	1	49.9291	1	134.342	1	1563.8	1	103.142	Blocker_BV	4.398	Blocker_BV	49.9291	Blocker_BV	134.342	Blocker_BV	1563.8	Blocker_BV	103.142
2	6.36	1	4.299	1	48.9646	1	134.041	1	1557.4	1	101.729	Blocker_BV	4.299	Blocker_BV	48.9646	Blocker_BV	134.041	Blocker_BV	1557.4	Blocker_BV	101.729
2	6.36	1	4.267	1	48.34	1	133.622	1	1518.77	1	88.9639	Blocker_BV	4.267	Blocker_BV	48.34	Blocker_BV	133.622	Blocker_BV	1518.77	Blocker_BV	88.9639
2	6.32	1	4.054	1	48.3098	1	116.675	1	1502.22	1	79.3258	Blocker_BV	4.054	Blocker_BV	48.3098	Blocker_BV	116.675	Blocker_BV	1502.22	Blocker_BV	79.3258
2	6.32	1	4.032	1	47.7706	1	111.526	1	1485.31	1	79.1171	Blocker_BV	4.032	Blocker_BV	47.7706	Blocker_BV	111.526	Blocker_BV	1485.31	Blocker_BV	79.1171
2	6.32	1	4.011	1	47.1041	1	105.326	1	1467.22	1	77.6548	Blocker_BV	4.011	Blocker_BV	47.1041	Blocker_BV	105.326	Blocker_BV	1467.22	Blocker_BV	77.6548
2	6.28	1	3.654	1	46.8535	1	97.8778	1	1449.6	1	72.9419	Blocker_BV	3.654	Blocker_BV	46.8535	Blocker_BV	97.8778	Blocker_BV	1449.6	Blocker_BV	72.9419
2	6.24	1	3.265	1	44.9127	1	95.4388	1	1401.73	1	72.1241	Blocker_BV	3.265	Blocker_BV	44.9127	Blocker_BV	95.4388	Blocker_BV	1401.73	Blocker_BV	72.1241
2	6.2	1	3.139	1	44.8025	1	95.2263	1	1401.63	1	60.3678	Blocker_BV	3.139	Blocker_BV	44.8025	Blocker_BV	95.2263	Blocker_BV	1401.63	Blocker_BV	60.3678
2	6.16	1	2.938	1	44.3973	1	94.3273	1	1394.3	1	53.7802	Blocker_BV	2.938	Blocker_BV	44.3973	Blocker_BV	94.3273	Blocker_BV	1394.3	Blocker_BV	53.7802
2	5.96	1	2.773	1	43.5304	1	88.1848	1	1322.35	1	50.6655	Blocker_BV	2.773	Blocker_BV	43.5304	Blocker_BV	88.1848	Blocker_BV	1322.35	Blocker_BV	50.6655
2	5.8	1	2.64	1	41.9642	1	79.5527	1	1314.62	1	50.5683	Blocker_BV	2.64	Blocker_BV	41.9642	Blocker_BV	79.5527	Blocker_BV	1314.62	Blocker_BV	50.5683
2	5.76	1	2.635	1	41.8876	1	75.4237	1	1198.71	1	47.6812	Blocker_BV	2.635	Blocker_BV	41.8876	Blocker_BV	75.4237	Blocker_BV	1198.71	Blocker_BV	47.6812
2	5.72	1	2.59	1	40.279	1	62.4238	1	1093.4	1	46.2713	Blocker_BV	2.59	Blocker_BV	40.279	Blocker_BV	62.4238	Blocker_BV	1093.4	Blocker_BV	46.2713
2	5.68	1	2.287	1	40.1118	1	60.8808	1	1065.97	1	38.4668	Blocker_BV	2.287	Blocker_BV	40.1118	Blocker_BV	60.8808	Blocker_BV	1065.97	Blocker_BV	38.4668
2	5.64	1	2.173	1	39.8715	1	51.3688	1	1052.63	1	37.131	Blocker_BV	2.173	Blocker_BV	39.8715	Blocker_BV	51.3688	Blocker_BV	1052.63	Blocker_BV	37.131
2	5.64	1	2.097	1	37.8011	1	49.7766	1	1026.08	1	36.3484	Blocker_BV	2.097	Blocker_BV	37.8011	Blocker_BV	49.7766	Blocker_BV	1026.08	Blocker_BV	36.3484
2	5.64	1	1.942	1	34.9528	1	46.7221	1	1002.96	1	33.3976	Blocker_BV	1.942	Blocker_BV	34.9528	Blocker_BV	46.7221	Blocker_BV	1002.96	Blocker_BV	33.3976
2	5.64	1	1.873	1	33.2965	1	43.4617	1	932.259	1	25.5913	Blocker_BV	1.873	Blocker_BV	33.2965	Blocker_BV	43.4617	Blocker_BV	932.259	Blocker_BV	25.5913
2	5.48	1	1.763	1	31.3924	1	22.6159	1	753.862	1	737.878	Blocker_BV	1.763	Blocker_BV	31.3924	Blocker_BV	22.6159	Blocker_BV	753.862	Defender_BV	737.878
2	5.44	1	1.719	1	30.5083	1	13.3084	1	443.615	1	694.16	Blocker_BV	1.719	Blocker_BV	30.5083	Blocker_BV	13.3084	Blocker_BV	443.615	Defender_BV	694.16
2	5.44	1	1.636	1	30.3193	1	5.61413	1	175.442	1	672.376	Blocker_BV	1.636	Blocker_BV	30.3193	Blocker_BV	5.61413	Blocker_BV	175.442	Defender_BV	672.376
2	5.44	1	1.046	1	29.1895	1	818.659	1	4062.41	1	642.607	Blocker_BV	1.046	Blocker_BV	29.1895	Defender_BV	818.659	Defender_BV	4062.41	Defender_BV	642.607
2	5.4	1	0.972	1	19.2413	1	805.971	1	3857.62	1	638.831	Blocker_BV	0.972	Blocker_BV	19.2413	Defender_BV	805.971	Defender_BV	3857.62	Defender_BV	638.831
2	5.4	1	0.915	1	10.0539	1	763.767	1	3434.86	1	553.088	Blocker_BV	0.915	Blocker_BV	10.0539	Defender_BV	763.767	Defender_BV	3434.86	Defender_BV	553.088
2	5.4	1	0.159	1	5.03229	1	754.945	1	3277.96	1	514.256	Blocker_BV	0.159	Blocker_BV	5.03229	Defender_BV	754.945	Defender_BV	3277.96	Defender_BV	514.256
2	5.36	1	29.664	1	198.663	1	732.5	1	3217.47	1	513.263	Defender_BV	29.664	Defender_BV	198.663	Defender_BV	732.5	Defender_BV	3217.47	Defender_BV	513.263
2	5.36	1	28.843	1	143.904	1	659.596	1	3194.04	1	504.352	Defender_BV	28.843	Defender_BV	143.904	Defender_BV	659.596	Defender_BV	3194.04	Defender_BV	504.352
2	5.36	1	26.901	1	143.242	1	647.437	1	3115.17	1	487.984	Defender_BV	26.901	Defender_BV	143.242	Defender_BV	647.437	Defender_BV	3115.17	Defender_BV	487.984
2	5.32	1	26.491	1	139.369	1	610.563	1	3098.04	1	480.395	Defender_BV	26.491	Defender_BV	139.369	Defender_BV	610.563	Defender_BV	3098.04	Defender_BV	480.395
2	5.32	1	22.132	1	137.216	1	589.654	1	3060.5	1	471.023	Defender_BV	22.132	Defender_BV	137.216	Defender_BV	589.654	Defender_BV	3060.5	Defender_BV	471.023
2	5.28	1	21.564	1	134.784	1	547.581	1	3035.43	1	467.876	Defender_BV	21.564	Defender_BV	134.784	Defender_BV	547.581	Defender_BV	3035.43	Defender_BV	467.876
2	5.28	1	21.559	1	132.729	1	524.172	1	3007.3	1	464.293	Defender_BV	21.559	Defender_BV	132.729	Defender_BV	524.172	Defender_BV	3007.3	Defender_BV	464.293
2	5.24	1	21.413	1	131.73	1	523.823	1	2935.31	1	458.431	Defender_BV	21.413	Defender_BV	131.73	Defender_BV	523.823	Defender_BV	2935.31	Defender_BV	458.431
2	5.24	1	21.214	1	128.114	1	522.532	1	2933.61	1	442.494	Defender_BV	21.214	Defender_BV	128.114	Defender_BV	522.532	Defender_BV	2933.61	Defender_BV	442.494
2	5.24	1	21.21	1	118.676	1	506.537	1	2922.21	1	435.363	Defender_BV	21.21	Defender_BV	118.676	Defender_BV	506.537	Defender_BV	2922.21	Defender_BV	435.363
2	5.2	1	20.932	1	118.288	1	506.334	1	2912.68	1	435.363	Defender_BV	20.932	Defender_BV	118.288	Defender_BV	506.334	Defender_BV	2912.68	Defender_BV	435.363
2	5.16	1	20.924	1	114.325	1	504.983	1	2910.99	1	432.144	Defender_BV	20.924	Defender_BV	114.325	Defender_BV	504.983	Defender_BV	2910.99	Defender_BV	432.144
2	5.16	1	20.905	1	113.361	1	502.069	1	2884.82	1	431.383	Defender_BV	20.905	Defender_BV	113.361	Defender_BV	502.069	Defender_BV	2884.82	Defender_BV	431.383
2	5.16	1	20.692	1	111.732	1	495.155	1	2875.85	1	422.373	Defender_BV	20.692	Defender_BV	111.732	Defender_BV	495.155	Defender_BV	2875.85	Defender_BV	422.373
2	5.12	1	19.909	1	110.274	1	483.187	1	2857.27	1	411.27	Defender_BV	19.909	Defender_BV	110.274	Defender_BV	483.187	Defender_BV	2857.27	Defender_BV	411.27
2	5.12	1	19.703	1	108.349	1	467.457	1	2857.27	1	408.475	Defender_BV	19.703	Defender_BV	108.349	Defender_BV	467.457	Defender_BV	2857.27	Defender_BV	408.475
2	5.12	1	18.568	1	106.942	1	460.973	1	2846.67	1	400.98	Defender_BV	18.568	Defender_BV	106.942	Defender_BV	460.973	Defender_BV	2846.67	Defender_BV	400.98
2	5.08	1	17.843	1	106.53	1	460.973	1	2845.01	1	379.525	Defender_BV	17.843	Defender_BV	106.53	Defender_BV	460.973	Defender_BV	2845.01	Defender_BV	379.525
2	5.04	1	17.549	1	106.095	1	459.115	1	2810.62	1	372.269	Defender_BV	17.549	Defender_BV	106.095	Defender_BV	459.115	Defender_BV	2810.62	Defender_BV	372.269
2	5.04	1	17.405	1	104.173	1	458.996	1	2801.45	1	370.788	Defender_BV	17.405	Defender_BV	104.173	Defender_BV	458.996	Defender_BV	2801.45	Defender_BV	370.788
2	5	1	17.027	1	102.881	1	441.579	1	2780.44	1	351.155	Defender_BV	17.027	Defender_BV	102.881	Defender_BV	441.579	Defender_BV	2780.44	Defender_BV	351.155
2	5	1	16.909	1	101.547	1	430.684	1	2778.26	1	350.111	Defender_BV	16.909	Defender_BV	101.547	Defender_BV	430.684	Defender_BV	2778.26	Defender_BV	350.111
2	4.96	1	15.587	1	98.2301	1	428.067	1	2725.93	1	350.111	Defender_BV	15.587	Defender_BV	98.2301	Defender_BV	428.067	Defender_BV	2725.93	Defender_BV	350.111
2	4.96	1	15.459	1	97.3577	1	421.666	1	2721.16	1	342.1	Defender_BV	15.459	Defender_BV	97.3577	Defender_BV	421.666	Defender_BV	2721.16	Defender_BV	342.1
2	4.96	1	15.356	1	96.9919	1	417.41	1	2704.6	1	333.891	Defender_BV	15.356	Defender_BV	96.9919	Defender_BV	417.41	Defender_BV	2704.6	Defender_BV	333.891
2	4.96	1	15.179	1	96.9761	1	411.582	1	2672.2	1	333.24	Defender_BV	15.179	Defender_BV	96.9761	Defender_BV	411.582	Defender_BV	2672.2	Defender_BV	333.24
2	4.92	1	14.97	1	96.8766	1	411.582	1	2664.63	1	330.319	Defender_BV	14.97	Defender_BV	96.8766	Defender_BV	411.582	Defender_BV	2664.63	Defender_BV	330.319
2	4.92	1	14.615	1	95.038	1	400.708	1	2651.77	1	326.003	Defender_BV	14.615	Defender_BV	95.038	Defender_BV	400.708	Defender_BV	2651.77	Defender_BV	326.003
2	4.92	1	14.572	1	93.9146	1	386.062	1	2646.35	1	309.091	Defender_BV	14.572	Defender_BV	93.9146	Defender_BV	386.062	Defender_BV	2646.35	Defender_BV	309.091
2	4.88	1	14.259	1	93.4621	1	381.847	1	2644.08	1	308.001	Defender_BV	14.259	Defender_BV	93.4621	Defender_BV	381.847	Defender_BV	2644.08	Defender_BV	308.001
2	4.88	1	14.259	1	93.1873	1	379.932	1	2639.28	1	304.47	Defender_BV	14.259	Defender_BV	93.1873	Defender_BV	379.932	Defender_BV	2639.28	Defender_BV	304.47
2	4.84	1	13.847	1	93.1374	1	376.585	1	2634.49	1	299.342	Defender_BV	13.847	Defender_BV	93.1374	Defender_BV	376.585	Defender_BV	2634.49	Defender_BV	299.342
2	4.8	1	13.56	1	92.9517	1	371.806	1	2628.52	1	298.564	Defender_BV	13.56	Defender_BV	92.9517	Defender_BV	371.806	Defender_BV	2628.52	Defender_BV	298.564
2	4.72	1	13.44	1	92.5963	1	366.498	1	2627.29	1	292.946	Defender_BV	13.44	Defender_BV	92.5963	Defender_BV	366.498	Defender_BV	2627.29	Defender_BV	292.946
2	4.68	1	13.335	1	92.4294	1	357.058	1	2607.53	1	279.788	Defender_BV	13.335	Defender_BV	92.4294	Defender_BV	357.058	Defender_BV	2607.53	Defender_BV	279.788
2	4.64	1	13.194	1	92.3129	1	356.534	1	2602.88	1	276.523	Defender_BV	13.194	Defender_BV	92.3129	Defender_BV	356.534	Defender_BV	2602.88	Defender_BV	276.523
2	4.64	1	13.116	1	92.1071	1	350.025	1	2587.25	1	275.187	Defender_BV	13.116	Defender_BV	92.1071	Defender_BV	350.025	Defender_BV	2587.25	Defender_BV	275.187
2	4.52	1	12.616	1	92.052	1	345.64	1	2570.27	1	275.176	Defender_BV	12.616	Defender_BV	92.052	Defender_BV	345.64	Defender_BV	2570.27	Defender_BV	275.176
2	4.48	1	12.606	1	91.2606	1	341.831	1	2563.68	1	273.478	Defender_BV	12.606	Defender_BV	91.2606	Defender_BV	341.831	Defender_BV	2563.68	Defender_BV	273.478
2	4.4	1	12.525	1	90.9313	1	332.456	1	2558.47	1	270.442	Defender_BV	12.525	Defender_BV	90.9313	Defender_BV	332.456	Defender_BV	2558.47	Defender_BV	270.442
2	4.4	1	12.384	1	90.9027	1	328.703	1	2555.99	1	268.769	Defender_BV	12.384	Defender_BV	90.9027	Defender_BV	328.703	Defender_BV	2555.99	Defender_BV	268.769
2	4.36	1	12.022	1	90.3227	1	324.261	1	2554.5	1	260.103	Defender_BV	12.022	Defender_BV	90.3227	Defender_BV	324.261	Defender_BV	2554.5	Defender_BV	260.103
2	4.32	1	11.906	1	90.126	1	323.957	1	2551.13	1	258.771	Defender_BV	11.906	Defender_BV	90.126	Defender_BV	323.957	Defender_BV	2551.13	Defender_BV	258.771
2	4.32	1	11.591	1	89.6462	1	316.943	1	2551.13	1	253.913	Defender_BV	11.591	Defender_BV	89.6462	Defender_BV	316.943	Defender_BV	2551.13	Defender_BV	253.913
2	4.24	1	11.591	1	89.6386	1	311.39	1	2546.27	1	252.195	Defender_BV	11.591	Defender_BV	89.6386	Defender_BV	311.39	Defender_BV	2546.27	Defender_BV	252.195
2	4.16	1	11.413	1	89.2905	1	310.313	1	2538.51	1	251.163	Defender_BV	11.413	Defender_BV	89.2905	Defender_BV	310.313	Defender_BV	2538.51	Defender_BV	251.163
2	4.16	1	11.358	1	88.2007	1	299.056	1	2536.13	1	243.294	Defender_BV	11.358	Defender_BV	88.2007	Defender_BV	299.056	Defender_BV	2536.13	Defender_BV	243.294
2	4.12	1	11.14	1	88.2007	1	294.424	1	2527.29	1	240.2	Defender_BV	11.14	Defender_BV	88.2007	Defender_BV	294.424	Defender_BV	2527.29	Defender_BV	240.2
2	3.96	1	11.101	1	88.0349	1	293.862	1	2522.58	1	238.387	Defender_BV	11.101	Defender_BV	88.0349	Defender_BV	293.862	Defender_BV	2522.58	Defender_BV	238.387
2	3.88	1	11.04	1	87.5685	1	287.131	1	2516.46	1	237.745	Defender_BV	11.04	Defender_BV	87.5685	Defender_BV	287.131	Defender_BV	2516.46	Defender_BV	237.745
2	3.76	1	10.938	1	86.7362	1	284.667	1	2501.31	1	236.299	Defender_BV	10.938	Defender_BV	86.7362	Defender_BV	284.667	Defender_BV	2501.31	Defender_BV	236.299
2	3.612	1	10.904	1	86.0478	1	283	1	2496.06	1	234.415	Defender_BV	10.904	Defender_BV	86.0478	Defender_BV	283	Defender_BV	2496.06	Defender_BV	234.415
2	3.48	1	10.895	1	85.8934	1	282.935	1	2485.4	1	231.981	Defender_BV	10.895	Defender_BV	85.8934	Defender_BV	282.935	Defender_BV	2485.4	Defender_BV	231.981
2	3.04	1	10.793	1	85.8547	1	282.592	1	2479.46	1	230.241	Defender_BV	10.793	Defender_BV	85.8547	Defender_BV	282.592	Defender_BV	2479.46	Defender_BV	230.241
2	2.6	1	10.724	1	85.621	1	278.616	1	2472.98	1	228.306	Defender_BV	10.724	Defender_BV	85.621	Defender_BV	278.616	Defender_BV	2472.98	Defender_BV	228.306
2	2.56	1	10.615	1	84.9652	1	278.288	1	2466.72	1	228.055	Defender_BV	10.615	Defender_BV	84.9652	Defender_BV	278.288	Defender_BV	2466.72	Defender_BV	228.055
2	2.48	1	10.493	1	84.2768	1	276.741	1	2464.93	1	227.66	Defender_BV	10.493	Defender_BV	84.2768	Defender_BV	276.741	Defender_BV	2464.93	Defender_BV	227.66
2	2.4	1	10.17	1	83.5868	1	275.133	1	2446.64	1	227.373	Defender_BV	10.17	Defender_BV	83.5868	Defender_BV	275.133	Defender_BV	2446.64	Defender_BV	227.373
2	2.28	1	10.021	1	83.1731	1	274.632	1	2442.75	1	226.228	Defender_BV	10.021	Defender_BV	83.1731	Defender_BV	274.632	Defender_BV	2442.75	Defender_BV	226.228
2	2.28	1	10.004	1	82.8828	1	266.171	1	2436.57	1	222.416	Defender_BV	10.004	Defender_BV	82.8828	Defender_BV	266.171	Defender_BV	2436.57	Defender_BV	222.416
2	2.24	1	9.834	1	82.8768	1	260.964	1	2432.32	1	221.775	Defender_BV	9.834	Defender_BV	82.8768	Defender_BV	260.964	Defender_BV	2432.32	Defender_BV	221.775
2	2.24	1	9.751	1	82.8702	1	258.197	1	2425.92	1	220.871	Defender_BV	9.751	Defender_BV	82.8702	Defender_BV	258.197	Defender_BV	2425.92	Defender_BV	220.871
2	2.2	1	9.636	1	82.028	1	254.601	1	2414.54	1	220.618	Defender_BV	9.636	Defender_BV	82.028	Defender_BV	254.601	Defender_BV	2414.54	Defender_BV	220.618
2	2.16	1	9.582	1	81.9074	1	253.94	1	2412.38	1	220.161	Defender_BV	9.582	Defender_BV	81.9074	Defender_BV	253.94	Defender_BV	2412.38	Defender_BV	220.161
2	2.16	1	9.396	1	81.6576	1	253.304	1	2405.37	1	219.963	Defender_BV	9.396	Defender_BV	81.6576	Defender_BV	253.304	Defender_BV	2405.37	Defender_BV	219.963
2	2.12	1	9.314	1	81.1674	1	252.421	1	2400.19	1	216.559	Defender_BV	9.314	Defender_BV	81.1674	Defender_BV	252.421	Defender_BV	2400.19	Defender_BV	216.559
2	2	1	9.276	1	81.1306	1	252.244	1	2389.62	1	216.234	Defender_BV	9.276	Defender_BV	81.1306	Defender_BV	252.244	Defender_BV	2389.62	Defender_BV	216.234
2	2	1	9.19	1	80.7785	1	251.798	1	2375.09	1	214.81	Defender_BV	9.19	Defender_BV	80.7785	Defender_BV	251.798	Defender_BV	2375.09	Defender_BV	214.81
2	2	1	9.114	1	80.7715	1	250.173	1	2374.57	1	213.721	Defender_BV	9.114	Defender_BV	80.7715	Defender_BV	250.173	Defender_BV	2374.57	Defender_BV	213.721
2	1.92	1	8.963	1	80.4966	1	250.113	1	2365.67	1	213.57	Defender_BV	8.963	Defender_BV	80.4966	Defender_BV	250.113	Defender_BV	2365.67	Defender_BV	213.57
2	1.88	1	8.853	1	80.2613	1	250.043	1	2358.91	1	212.729	Defender_BV	8.853	Defender_BV	80.2613	Defender_BV	250.043	Defender_BV	2358.91	Defender_BV	212.729
2	1.76	1	8.827	1	80.1197	1	248.638	1	2342.95	1	212.309	Defender_BV	8.827	Defender_BV	80.1197	Defender_BV	248.638	Defender_BV	2342.95	Defender_BV	212.309
		1	8.787	1	79.8792	1	248.555	1	2332.85	1	209.583	Defender_BV	8.787	Defender_BV	79.8792	Defender_BV	248.555	Defender_BV	2332.85	Defender_BV	209.583
		1	8.694	1	79.4402	1	246.03	1	2321.67	1	206.549	Defender_BV	8.694	Defender_BV	79.4402	Defender_BV	246.03	Defender_BV	2321.67	Defender_BV	206.549
		1	8.667	1	78.9128	1	244.82	1	2311.51	1	205.917	Defender_BV	8.667	Defender_BV	78.9128	Defender_BV	244.82	Defender_BV	2311.51	Defender_BV	205.917
		1	8.61	1	78.7922	1	243.002	1	2291.69	1	202.649	Defender_BV	8.61	Defender_BV	78.7922	Defender_BV	243.002	Defender_BV	2291.69	Defender_BV	202.649
		1	8.581	1	78.2131	1	242.745	1	2288.64	1	202.457	Defender_BV	8.581	Defender_BV	78.2131	Defender_BV	242.745	Defender_BV	2288.64	Defender_BV	202.457
		1	8.436	1	76.7975	1	242.28	1	2280.84	1	200.964	Defender_BV	8.436	Defender_BV	76.7975	Defender_BV	242.28	Defender_BV	2280.84	Defender_BV	200.964
		1	8.29	1	76.7849	1	241.778	1	2280.81	1	200.738	Defender_BV	8.29	Defender_BV	76.7849	Defender_BV	241.778	Defender_BV	2280.81	Defender_BV	200.738
		1	8.254	1	76.7567	1	241.07	1	2279.71	1	197.531	Defender_BV	8.254	Defender_BV	76.7567	Defender_BV	241.07	Defender_BV	2279.71	Defender_BV	197.531
		1	8.238	1	76.483	1	240.975	1	2278.06	1	197.276	Defender_BV	8.238	Defender_BV	76.483	Defender_BV	240.975	Defender_BV	2278.06	Defender_BV	197.276
		1	8.15	1	76.0464	1	236.746	1	2274.37	1	195.64	Defender_BV	8.15	Defender_BV	76.0464	Defender_BV	236.746	Defender_BV	2274.37	Defender_BV	195.64
		1	8.011	1	75.1591	1	236.251	1	2273.39	1	194.202	Defender_BV	8.011	Defender_BV	75.1591	Defender_BV	236.251	Defender_BV	2273.39	Defender_BV	194.202
		1	8.011	1	74.9491	1	235.236	1	2196.28	1	193.238	Defender_BV	8.011	Defender_BV	74.9491	Defender_BV	235.236	Defender_BV	2196.28	Defender_BV	193.238
		1	7.99	1	74.4346	1	233.627	1	2188.17	1	191.453	Defender_BV	7.99	Defender_BV	74.4346	Defender_BV	233.627	Defender_BV	2188.17	Defender_BV	191.453
		1	7.936	1	74.4323	1	233.129	1	2162	1	191.357	Defender_BV	7.936	Defender_BV	74.4323	Defender_BV	233.129	Defender_BV	2162	Defender_BV	191.357
		1	7.923	1	74.3632	1	233.07	1	2158.81	1	191.309	Defender_BV	7.923	Defender_BV	74.3632	Defender_BV	233.07	Defender_BV	2158.81	Defender_BV	191.309
		1	7.904	1	72.7619	1	232.44	1	2155.87	1	183.813	Defender_BV	7.904	Defender_BV	72.7619	Defender_BV	232.44	Defender_BV	2155.87	Defender_BV	183.813
		1	7.894	1	72.4729	1	232.362	1	2138.8	1	183.417	Defender_BV	7.894	Defender_BV	72.4729	Defender_BV	232.362	Defender_BV	2138.8	Defender_BV	183.417
		1	7.891	1	72.2822	1	230.738	1	2127.04	1	182.758	Defender_BV	7.891	Defender_BV	72.2822	Defender_BV	230.738	Defender_BV	2127.04	Defender_BV	182.758
		1	7.878	1	72.2623	1	229.602	1	2110.41	1	181.788	Defender_BV	7.878	Defender_BV	72.2623	Defender_BV	229.602	Defender_BV	2110.41	Defender_BV	181.788
		1	7.828	1	72.1646	1	228.069	1	2110.24	1	181.702	Defender_BV	7.828	Defender_BV	72.1646	Defender_BV	228.069	Defender_BV	2110.24	Defender_BV	181.702
		1	7.821	1	71.6962	1	227.065	1	2110.16	1	180.632	Defender_BV	7.821	Defender_BV	71.6962	Defender_BV	227.065	Defender_BV	2110.16	Defender_BV	180.632
		1	7.753	1	71.6962	1	224.196	1	2099.37	1	180.417	Defender_BV	7.753	Defender_BV	71.6962	Defender_BV	224.196	Defender_BV	2099.37	Defender_BV	180.417
		1	7.661	1	71.5677	1	224.164	1	2091.55	1	180.024	Defender_BV	7.661	Defender_BV	71.5677	Defender_BV	224.164	Defender_BV	2091.55	Defender_BV	180.024
		1	7.624	1	71.5535	1	223.603	1	2088.12	1	177.493	Defender_BV	7.624	Defender_BV	71.5535	Defender_BV	223.603	Defender_BV	2088.12	Defender_BV	177.493
		1	7.593	1	71.448	1	220.2	1	2085.25	1	176.759	Defender_BV	7.593	Defender_BV	71.448	Defender_BV	220.2	Defender_BV	2085.25	Defender_BV	176.759
		1	7.576	1	70.7728	1	215.215	1	2084.57	1	176.089	Defender_BV	7.576	Defender_BV	70.7728	Defender_BV	215.215	Defender_BV	2084.57	Defender_BV	176.089
		1	7.472	1	70.4088	1	214.248	1	2025.01	1	173.507	Defender_BV	7.472	Defender_BV	70.4088	Defender_BV	214.248	Defender_BV	2025.01	Defender_BV	173.507
		1	7.431	1	70.3337	1	212.555	1	1996.46	1	171.56	Defender_BV	7.431	Defender_BV	70.3337	Defender_BV	212.555	Defender_BV	1996.46	Defender_BV	171.56
		1	7.4	1	70.1866	1	209.915	1	1987.32	1	171.554	Defender_BV	7.4	Defender_BV	70.1866	Defender_BV	209.915	Defender_BV	1987.32	Defender_BV	171.554
		1	7.393	1	70.1371	1	208.78	1	1986.44	1	171.194	Defender_BV	7.393	Defender_BV	70.1371	Defender_BV	208.78	Defender_BV	1986.44	Defender_BV	171.194
		1	7.379	1	70.0901	1	207.65	1	1978.7	1	169.013	Defender_BV	7.379	Defender_BV	70.0901	Defender_BV	207.65	Defender_BV	1978.7	Defender_BV	169.013
		1	7.372	1	69.4456	1	205.389	1	1978.18	1	166.447	Defender_BV	7.372	Defender_BV	69.4456	Defender_BV	205.389	Defender_BV	1978.18	Defender_BV	166.447
		1	7.295	1	68.5441	1	202.771	1	1977.92	1	166.03	Defender_BV	7.295	Defender_BV	68.5441	Defender_BV	202.771	Defender_BV	1977.92	Defender_BV	166.03
		1	7.265	1	67.7689	1	200.141	1	1969.33	1	165.802	Defender_BV	7.265	Defender_BV	67.7689	Defender_BV	200.141	Defender_BV	1969.33	Defender_BV	165.802
		1	7.224	1	66.7288	1	197.358	1	1914.34	1	164.859	Defender_BV	7.224	Defender_BV	66.7288	Defender_BV	197.358	Defender_BV	1914.34	Defender_BV	164.859
		1	7.216	1	66.7042	1	196.933	1	1912.93	1	162.814	Defender_BV	7.216	Defender_BV	66.7042	Defender_BV	196.933	Defender_BV	1912.93	Defender_BV	162.814
		1	7.151	1	66.5881	1	195.181	1	1912.17	1	158.061	Defender_BV	7.151	Defender_BV	66.5881	Defender_BV	195.181	Defender_BV	1912.17	Defender_BV	158.061
		1	7.138	1	66.3247	1	193.989	1	1902.1	1	156.03	Defender_BV	7.138	Defender_BV	66.3247	Defender_BV	193.989	Defender_BV	1902.1	Defender_BV	156.03
		1	7.057	1	65.715	1	193.142	1	1899.7	1	154.425	Defender_BV	7.057	Defender_BV	65.715	Defender_BV	193.142	Defender_BV	1899.7	Defender_BV	154.425
		1	7.006	1	65.6006	1	191.199	1	1897.9	1	153.648	Defender_BV	7.006	Defender_BV	65.6006	Defender_BV	191.199	Defender_BV	1897.9	Defender_BV	153.648
		1	6.995	1	65.4946	1	189.727	1	1893.69	1	151.127	Defender_BV	6.995	Defender_BV	65.4946	Defender_BV	189.727	Defender_BV	1893.69	Defender_BV	151.127
		1	6.969	1	64.9564	1	189.64	1	1872.63	1	151.035	Defender_BV	6.969	Defender_BV	64.9564	Defender_BV	189.64	Defender_BV	1872.63	Defender_BV	151.035
		1	6.9	1	64.8932	1	189.34	1	1864.6	1	150.609	Defender_BV	6.9	Defender_BV	64.8932	Defender_BV	189.34	Defender_BV	1864.6	Defender_BV	150.609
		1	6.829	1	64.7811	1	188.897	1	1834.8	1	149.756	Defender_BV	6.829	Defender_BV	64.7811	Defender_BV	188.897	Defender_BV	1834.8	Defender_BV	149.756
		1	6.731	1	64.4828	1	188.524	1	1823.51	1	148.959	Defender_BV	6.731	Defender_BV	64.4828	Defender_BV	188.524	Defender_BV	1823.51	Defender_BV	148.959
		1	6.715	1	63.9492	1	188.239	1	1816.18	1	148.294	Defender_BV	6.715	Defender_BV	63.9492	Defender_BV	188.239	Defender_BV	1816.18	Defender_BV	148.294
		1	6.669	1	63.2693	1	187.501	1	1809.67	1	147.556	Defender_BV	6.669	Defender_BV	63.2693	Defender_BV	187.501	Defender_BV	1809.67	Defender_BV	147.556
		1	6.632	1	62.9987	1	187.261	1	1801.21	1	146.206	Defender_BV	6.632	Defender_BV	62.9987	Defender_BV	187.261	Defender_BV	1801.21	Defender_BV	146.206
		1	6.551	1	62.1961	1	185.138	1	1796.2	1	146.12	Defender_BV	6.551	Defender_BV	62.1961	Defender_BV	185.138	Defender_BV	1796.2	Defender_BV	146.12
		1	6.419	1	61.361	1	184.158	1	1750.1	1	143.725	Defender_BV	6.419	Defender_BV	61.361	Defender_BV	184.158	Defender_BV	1750.1	Defender_BV	143.725
		1	6.34	1	61.1076	1	183.777	1	1742.4	1	143.688	Defender_BV	6.34	Defender_BV	61.1076	Defender_BV	183.777	Defender_BV	1742.4	Defender_BV	143.688
		1	6.262	1	60.6538	1	183.311	1	1741.18	1	140.468	Defender_BV	6.262	Defender_BV	60.6538	Defender_BV	183.311	Defender_BV	1741.18	Defender_BV	140.468
		1	6.224	1	60.379	1	183.057	1	1731.82	1	139.119	Defender_BV	6.224	Defender_BV	60.379	Defender_BV	183.057	Defender_BV	1731.82	Defender_BV	139.119
		1	6.215	1	60.2682	1	182.257	1	1722.24	1	139.109	Defender_BV	6.215	Defender_BV	60.2682	Defender_BV	182.257	Defender_BV	1722.24	Defender_BV	139.109
		1	6.113	1	60.1909	1	180.124	1	1721.47	1	139.028	Defender_BV	6.113	Defender_BV	60.1909	Defender_BV	180.124	Defender_BV	1721.47	Defender_BV	139.028
		1	6.058	1	60.1761	1	179.773	1	1692.09	1	138.338	Defender_BV	6.058	Defender_BV	60.1761	Defender_BV	179.773	Defender_BV	1692.09	Defender_BV	138.338
		1	5.905	1	57.4803	1	178.955	1	1686.09	1	138.317	Defender_BV	5.905	Defender_BV	57.4803	Defender_BV	178.955	Defender_BV	1686.09	Defender_BV	138.317
		1	5.881	1	56.963	1	177.759	1	1680.76	1	132.322	Defender_BV	5.881	Defender_BV	56.963	Defender_BV	177.759	Defender_BV	1680.76	Defender_BV	132.322
		1	5.817	1	56.9221	1	177.482	1	1679.78	1	128.783	Defender_BV	5.817	Defender_BV	56.9221	Defender_BV	177.482	Defender_BV	1679.78	Defender_BV	128.783
		1	5.762	1	56.9215	1	176.177	1	1678.06	1	126.297	Defender_BV	5.762	Defender_BV	56.9215	Defender_BV	176.177	Defender_BV	1678.06	Defender_BV	126.297
		1	5.696	1	56.4318	1	175.867	1	1676.6	1	125.754	Defender_BV	5.696	Defender_BV	56.4318	Defender_BV	175.867	Defender_BV	1676.6	Defender_BV	125.754
		1	5.561	1	55.6077	1	165.739	1	1671.92	1	124.23	Defender_BV	5.561	Defender_BV	55.6077	Defender_BV	165.739	Defender_BV	1671.92	Defender_BV	124.23
		1	5.383	1	55.1979	1	164.658	1	1669.8	1	123.891	Defender_BV	5.383	Defender_BV	55.1979	Defender_BV	164.658	Defender_BV	1669.8	Defender_BV	123.891
		1	5.372	1	55.1171	1	163.671	1	1669.62	1	123.664	Defender_BV	5.372	Defender_BV	55.1171	Defender_BV	163.671	Defender_BV	1669.62	Defender_BV	123.664
		1	5.361	1	54.9895	1	160.216	1	1659.67	1	122.669	Defender_BV	5.361	Defender_BV	54.9895	Defender_BV	160.216	Defender_BV	1659.67	Defender_BV	122.669
		1	5.316	1	53.7768	1	159.41	1	1657.41	1	122.035	Defender_BV	5.316	Defender_BV	53.7768	Defender_BV	159.41	Defender_BV	1657.41	Defender_BV	122.035
		1	5.269	1	53.348	1	158.376	1	1644.67	1	120.89	Defender_BV	5.269	Defender_BV	53.348	Defender_BV	158.376	Defender_BV	1644.67	Defender_BV	120.89
		1	5.262	1	52.9592	1	158.294	1	1634.6	1	119.211	Defender_BV	5.262	Defender_BV	52.9592	Defender_BV	158.294	Defender_BV	1634.6	Defender_BV	119.211
		1	5.218	1	52.6682	1	157.161	1	1614.29	1	114.05	Defender_BV	5.218	Defender_BV	52.6682	Defender_BV	157.161	Defender_BV	1614.29	Defender_BV	114.05
		1	5.175	1	52.6543	1	154.134	1	1602.33	1	113.149	Defender_BV	5.175	Defender_BV	52.6543	Defender_BV	154.134	Defender_BV	1602.33	Defender_BV	113.149
		1	5.154	1	52.6245	1	149.942	1	1598.22	1	111.978	Defender_BV	5.154	Defender_BV	52.6245	Defender_BV	149.942	Defender_BV	1598.22	Defender_BV	111.978
		1	5.152	1	52.1465	1	149.696	1	1594.49	1	111.825	Defender_BV	5.152	Defender_BV	52.1465	Defender_BV	149.696	Defender_BV	1594.49	Defender_BV	111.825
		1	5.144	1	51.8216	1	148.844	1	1594.01	1	110.689	Defender_BV	5.144	Defender_BV	51.8216	Defender_BV	148.844	Defender_BV	1594.01	Defender_BV	110.689
		1	5.135	1	51.7564	1	147.31	1	1572.46	1	108.657	Defender_BV	5.135	Defender_BV	51.7564	Defender_BV	147.31	Defender_BV	1572.46	Defender_BV	108.657
		1	4.92	1	51.643	1	146.675	1	1558.15	1	107.194	Defender_BV	4.92	Defender_BV	51.643	Defender_BV	146.675	Defender_BV	1558.15	Defender_BV	107.194
		1	4.867	1	51.2698	1	145.6	1	1555	1	106.721	Defender_BV	4.867	Defender_BV	51.2698	Defender_BV	145.6	Defender_BV	1555	Defender_BV	106.721
		1	4.852	1	50.5066	1	141.421	1	1523.03	1	104.274	Defender_BV	4.852	Defender_BV	50.5066	Defender_BV	141.421	Defender_BV	1523.03	Defender_BV	104.274
		1	4.825	1	49.5891	1	137.879	1	1516.95	1	103.385	Defender_BV	4.825	Defender_BV	49.5891	Defender_BV	137.879	Defender_BV	1516.95	Defender_BV	103.385
		1	4.703	1	49.0701	1	132.216	1	1507.01	1	98.0655	Defender_BV	4.703	Defender_BV	49.0701	Defender_BV	132.216	Defender_BV	1507.01	Defender_BV	98.0655
		1	4.608	1	48.6494	1	131.744	1	1482.98	1	95.6422	Defender_BV	4.608	Defender_BV	48.6494	Defender_BV	131.744	Defender_BV	1482.98	Defender_BV	95.6422
		1	4.543	1	48.3908	1	130.027	1	1479.69	1	92.3604	Defender_BV	4.543	Defender_BV	48.3908	Defender_BV	130.027	Defender_BV	1479.69	Defender_BV	92.3604
		1	4.496	1	48.2384	1	128.279	1	1455.4	1	86.0049	Defender_BV	4.496	Defender_BV	48.2384	Defender_BV	128.279	Defender_BV	1455.4	Defender_BV	86.0049
		1	4.31	1	47.7209	1	127.263	1	1447.45	1	84.9813	Defender_BV	4.31	Defender_BV	47.7209	Defender_BV	127.263	Defender_BV	1447.45	Defender_BV	84.9813
		1	4.191	1	47.4463	1	125.384	1	1431.3	1	75.4225	Defender_BV	4.191	Defender_BV	47.4463	Defender_BV	125.384	Defender_BV	1431.3	Defender_BV	75.4225
		1	4.176	1	45.75	1	123.444	1	1426.79	1	73.1543	Defender_BV	4.176	Defender_BV	45.75	Defender_BV	123.444	Defender_BV	1426.79	Defender_BV	73.1543
		1	3.96	1	45.608	1	121.872	1	1391.08	1	72.9002	Defender_BV	3.96	Defender_BV	45.608	Defender_BV	121.872	Defender_BV	1391.08	Defender_BV	72.9002
		1	3.884	1	45.1613	1	117.616	1	1386.48	1	72.2302	Defender_BV	3.884	Defender_BV	45.1613	Defender_BV	117.616	Defender_BV	1386.48	Defender_BV	72.2302
		1	3.807	1	44.2224	1	113.147	1	1373.34	1	69.3833	Defender_BV	3.807	Defender_BV	44.2224	Defender_BV	113.147	Defender_BV	1373.34	Defender_BV	69.3833
		1	3.68	1	43.3169	1	112.759	1	1351.75	1	58.7587	Defender_BV	3.68	Defender_BV	43.3169	Defender_BV	112.759	Defender_BV	1351.75	Defender_BV	58.7587
		1	3.65	1	42.5355	1	98.474	1	1350.17	1	51.101	Defender_BV	3.65	Defender_BV	42.5355	Defender_BV	98.474	Defender_BV	1350.17	Defender_BV	51.101
		1	3.496	1	41.9326	1	89.2074	1	1326.5	1	44.5833	Defender_BV	3.496	Defender_BV	41.9326	Defender_BV	89.2074	Defender_BV	1326.5	Defender_BV	44.5833
		1	3.49	1	41.7622	1	73.9381	1	1315.21	1	43.3488	Defender_BV	3.49	Defender_BV	41.7622	Defender_BV	73.9381	Defender_BV	1315.21	Defender_BV	43.3488
		1	3.323	1	40.9635	1	68.3339	1	1314.11	1	42.4955	Defender_BV	3.323	Defender_BV	40.9635	Defender_BV	68.3339	Defender_BV	1314.11	Defender_BV	42.4955
		1	3.203	1	40.5603	1	63.8113	1	1291.6	1	36.5713	Defender_BV	3.203	Defender_BV	40.5603	Defender_BV	63.8113	Defender_BV	1291.6	Defender_BV	36.5713
		1	3.17	1	38.5929	1	63.2367	1	1260.31	1	33.022	Defender_BV	3.17	Defender_BV	38.5929	Defender_BV	63.2367	Defender_BV	1260.31	Defender_BV	33.022
		1	3.104	1	37.4571	1	54.3394	1	1234.59	1	24.0378	Defender_BV	3.104	Defender_BV	37.4571	Defender_BV	54.3394	Defender_BV	1234.59	Defender_BV	24.0378
		1	3.104	1	37.4466	1	51.0084	1	1229.86	1	22.3981	Defender_BV	3.104	Defender_BV	37.4466	Defender_BV	51.0084	Defender_BV	1229.86	Defender_BV	22.3981
		1	3.055	1	37.3907	1	50.4229	1	1203.95	1	19.9139	Defender_BV	3.055	Defender_BV	37.3907	Defender_BV	50.4229	Defender_BV	1203.95	Defender_BV	19.9139
		1	2.843	1	36.1962	1	50.0939	1	1194.74	2	926.243	Defender_BV	2.843	Defender_BV	36.1962	Defender_BV	50.0939	Defender_BV	1194.74	Blocker	926.243
		1	2.839	1	35.306	1	48.8516	1	1088.73	2	909.488	Defender_BV	2.839	Defender_BV	35.306	Defender_BV	48.8516	Defender_BV	1088.73	Blocker	909.488
		1	2.668	1	33.8661	1	47.1783	1	939.454	2	662.83	Defender_BV	2.668	Defender_BV	33.8661	Defender_BV	47.1783	Defender_BV	939.454	Blocker	662.83
		1	2.461	1	33.3228	1	46.9694	1	800.615	2	644.704	Defender_BV	2.461	Defender_BV	33.3228	Defender_BV	46.9694	Defender_BV	800.615	Blocker	644.704
		1	2.317	1	32.2377	1	28.0898	1	690.733	2	596.124	Defender_BV	2.317	Defender_BV	32.2377	Defender_BV	28.0898	Defender_BV	690.733	Blocker	596.124
		1	1.608	1	31.9308	1	10.0876	1	296.694	2	595.579	Defender_BV	1.608	Defender_BV	31.9308	Defender_BV	10.0876	Defender_BV	296.694	Blocker	595.579
		1	1.372	1	31.5076	2	741.348	2	5493.26	2	593.714	Defender_BV	1.372	Defender_BV	31.5076	Blocker	741.348	Blocker	5493.26	Blocker	593.714
		1	1.282	1	29.5806	2	730.604	2	4855.84	2	584.862	Defender_BV	1.282	Defender_BV	29.5806	Blocker	730.604	Blocker	4855.84	Blocker	584.862
		1	1.274	1	26.9889	2	725.524	2	4467.88	2	575.586	Defender_BV	1.274	Defender_BV	26.9889	Blocker	725.524	Blocker	4467.88	Blocker	575.586
		1	0.958	1	24.6497	2	713.658	2	4430.1	2	558.816	Defender_BV	0.958	Defender_BV	24.6497	Blocker	713.658	Blocker	4430.1	Blocker	558.816
		1	0.649	1	21.6402	2	709.892	2	3791.98	2	548.703	Defender_BV	0.649	Defender_BV	21.6402	Blocker	709.892	Blocker	3791.98	Blocker	548.703
		1	0.567	1	18.4016	2	708.333	2	3568.08	2	533.407	Defender_BV	0.567	Defender_BV	18.4016	Blocker	708.333	Blocker	3568.08	Blocker	533.407
		1	0.552	1	13.5968	2	707.123	2	3552.37	2	514.124	Defender_BV	0.552	Defender_BV	13.5968	Blocker	707.123	Blocker	3552.37	Blocker	514.124
		1	0.166	1	4.99351	2	685.921	2	3422.93	2	508.377	Defender_BV	0.166	Defender_BV	4.99351	Blocker	685.921	Blocker	3422.93	Blocker	508.377
		2	30.57	2	174.737	2	624.146	2	3254.59	2	496.912	Blocker	30.57	Blocker	174.737	Blocker	624.146	Blocker	3254.59	Blocker	496.912
		2	25.33	2	174.737	2	605.839	2	3128.46	2	489.146	Blocker	25.33	Blocker	174.737	Blocker	605.839	Blocker	3128.46	Blocker	489.146
		2	24.99	2	138.889	2	604.049	2	3123.91	2	460.28	Blocker	24.99	Blocker	138.889	Blocker	604.049	Blocker	3123.91	Blocker	460.28
		2	24.81	2	136.26	2	587.251	2	3088.09	2	459.198	Blocker	24.81	Blocker	136.26	Blocker	587.251	Blocker	3088.09	Blocker	459.198
		2	23.99	2	136.222	2	585.73	2	3019.18	2	451.771	Blocker	23.99	Blocker	136.222	Blocker	585.73	Blocker	3019.18	Blocker	451.771
		2	22.98	2	131.754	2	578.173	2	2968.6	2	451.472	Blocker	22.98	Blocker	131.754	Blocker	578.173	Blocker	2968.6	Blocker	451.472
		2	22.67	2	131.106	2	543.528	2	2966.43	2	440.336	Blocker	22.67	Blocker	131.106	Blocker	543.528	Blocker	2966.43	Blocker	440.336
		2	22.6	2	126.797	2	518.012	2	2918.19	2	439.33	Blocker	22.6	Blocker	126.797	Blocker	518.012	Blocker	2918.19	Blocker	439.33
		2	21.75	2	122.045	2	517.812	2	2909.86	2	432.543	Blocker	21.75	Blocker	122.045	Blocker	517.812	Blocker	2909.86	Blocker	432.543
		2	21.68	2	121.5	2	498.57	2	2898.3	2	416.465	Blocker	21.68	Blocker	121.5	Blocker	498.57	Blocker	2898.3	Blocker	416.465
		2	20.84	2	121.234	2	477.624	2	2881.57	2	383.939	Blocker	20.84	Blocker	121.234	Blocker	477.624	Blocker	2881.57	Blocker	383.939
		2	20.73	2	120.619	2	472.752	2	2855.4	2	376.1	Blocker	20.73	Blocker	120.619	Blocker	472.752	Blocker	2855.4	Blocker	376.1
		2	19.39	2	119.009	2	445.277	2	2823.74	2	354.459	Blocker	19.39	Blocker	119.009	Blocker	445.277	Blocker	2823.74	Blocker	354.459
		2	18.99	2	118.647	2	445.25	2	2811.35	2	347.419	Blocker	18.99	Blocker	118.647	Blocker	445.25	Blocker	2811.35	Blocker	347.419
		2	18.17	2	116.341	2	445.023	2	2776.16	2	342.77	Blocker	18.17	Blocker	116.341	Blocker	445.023	Blocker	2776.16	Blocker	342.77
		2	17.94	2	114.558	2	414.518	2	2767.85	2	334.488	Blocker	17.94	Blocker	114.558	Blocker	414.518	Blocker	2767.85	Blocker	334.488
		2	17.7	2	113.885	2	407.872	2	2760.06	2	333.661	Blocker	17.7	Blocker	113.885	Blocker	407.872	Blocker	2760.06	Blocker	333.661
		2	17.24	2	113.409	2	406.137	2	2751.23	2	325.892	Blocker	17.24	Blocker	113.409	Blocker	406.137	Blocker	2751.23	Blocker	325.892
		2	16.97	2	113.276	2	401.711	2	2732.15	2	318.945	Blocker	16.97	Blocker	113.276	Blocker	401.711	Blocker	2732.15	Blocker	318.945
		2	16.45	2	113.023	2	395.614	2	2722.5	2	314.438	Blocker	16.45	Blocker	113.023	Blocker	395.614	Blocker	2722.5	Blocker	314.438
		2	15.97	2	111.6	2	391.065	2	2719.42	2	307.431	Blocker	15.97	Blocker	111.6	Blocker	391.065	Blocker	2719.42	Blocker	307.431
		2	15.94	2	111.478	2	388.721	2	2716.38	2	300.48	Blocker	15.94	Blocker	111.478	Blocker	388.721	Blocker	2716.38	Blocker	300.48
		2	15.73	2	110.775	2	377.925	2	2710.02	2	299.232	Blocker	15.73	Blocker	110.775	Blocker	377.925	Blocker	2710.02	Blocker	299.232
		2	15.72	2	109.463	2	376.52	2	2678.14	2	295.618	Blocker	15.72	Blocker	109.463	Blocker	376.52	Blocker	2678.14	Blocker	295.618
		2	15.5	2	107.141	2	372.323	2	2667.29	2	291.744	Blocker	15.5	Blocker	107.141	Blocker	372.323	Blocker	2667.29	Blocker	291.744
		2	15.29	2	107.034	2	362.059	2	2659.98	2	285.099	Blocker	15.29	Blocker	107.034	Blocker	362.059	Blocker	2659.98	Blocker	285.099
		2	14.43	2	105.244	2	356.965	2	2653.4	2	282.82	Blocker	14.43	Blocker	105.244	Blocker	356.965	Blocker	2653.4	Blocker	282.82
		2	14.06	2	105.129	2	349.449	2	2624.63	2	277.761	Blocker	14.06	Blocker	105.129	Blocker	349.449	Blocker	2624.63	Blocker	277.761
		2	13.8	2	104.468	2	349.197	2	2603.89	2	267.791	Blocker	13.8	Blocker	104.468	Blocker	349.197	Blocker	2603.89	Blocker	267.791
		2	13.65	2	104.453	2	346.95	2	2603.44	2	266.267	Blocker	13.65	Blocker	104.453	Blocker	346.95	Blocker	2603.44	Blocker	266.267
		2	13.31	2	103.846	2	345.894	2	2597.71	2	264.709	Blocker	13.31	Blocker	103.846	Blocker	345.894	Blocker	2597.71	Blocker	264.709
		2	12.97	2	103.433	2	345.659	2	2576.76	2	263.518	Blocker	12.97	Blocker	103.433	Blocker	345.659	Blocker	2576.76	Blocker	263.518
		2	12.92	2	99.959	2	344.763	2	2574.59	2	261.066	Blocker	12.92	Blocker	99.959	Blocker	344.763	Blocker	2574.59	Blocker	261.066
		2	12.9	2	99.8182	2	342.173	2	2571.68	2	260.973	Blocker	12.9	Blocker	99.8182	Blocker	342.173	Blocker	2571.68	Blocker	260.973
		2	12.82	2	99.1111	2	338.513	2	2568.99	2	257.295	Blocker	12.82	Blocker	99.1111	Blocker	338.513	Blocker	2568.99	Blocker	257.295
		2	12.78	2	98.9313	2	336.623	2	2565.79	2	251.604	Blocker	12.78	Blocker	98.9313	Blocker	336.623	Blocker	2565.79	Blocker	251.604
		2	12.77	2	97.5918	2	328.049	2	2544.59	2	249.455	Blocker	12.77	Blocker	97.5918	Blocker	328.049	Blocker	2544.59	Blocker	249.455
		2	12.77	2	95.2222	2	326.351	2	2543.72	2	249.045	Blocker	12.77	Blocker	95.2222	Blocker	326.351	Blocker	2543.72	Blocker	249.045
		2	12.65	2	94.5402	2	318.749	2	2530.23	2	247.985	Blocker	12.65	Blocker	94.5402	Blocker	318.749	Blocker	2530.23	Blocker	247.985
		2	12.36	2	93.2974	2	316.452	2	2521.27	2	245.737	Blocker	12.36	Blocker	93.2974	Blocker	316.452	Blocker	2521.27	Blocker	245.737
		2	12.29	2	93.1034	2	308.542	2	2517.7	2	239.412	Blocker	12.29	Blocker	93.1034	Blocker	308.542	Blocker	2517.7	Blocker	239.412
		2	12.26	2	93	2	305.288	2	2517.67	2	236.214	Blocker	12.26	Blocker	93	Blocker	305.288	Blocker	2517.67	Blocker	236.214
		2	12.22	2	92.9323	2	302.067	2	2509.65	2	235.783	Blocker	12.22	Blocker	92.9323	Blocker	302.067	Blocker	2509.65	Blocker	235.783
		2	11.98	2	92.5862	2	290.208	2	2508.83	2	235.526	Blocker	11.98	Blocker	92.5862	Blocker	290.208	Blocker	2508.83	Blocker	235.526
		2	11.914	2	92.5837	2	286.77	2	2505.01	2	234.931	Blocker	11.914	Blocker	92.5837	Blocker	286.77	Blocker	2505.01	Blocker	234.931
		2	11.9	2	91.6667	2	286.529	2	2500.9	2	234.621	Blocker	11.9	Blocker	91.6667	Blocker	286.529	Blocker	2500.9	Blocker	234.621
		2	11.89	2	91.6071	2	281.013	2	2490.07	2	232.204	Blocker	11.89	Blocker	91.6071	Blocker	281.013	Blocker	2490.07	Blocker	232.204
		2	11.82	2	90.9211	2	276.868	2	2482.7	2	231.755	Blocker	11.82	Blocker	90.9211	Blocker	276.868	Blocker	2482.7	Blocker	231.755
		2	11.77	2	89.2718	2	275.971	2	2481.1	2	231.709	Blocker	11.77	Blocker	89.2718	Blocker	275.971	Blocker	2481.1	Blocker	231.709
		2	11.64	2	89.2241	2	274.276	2	2471.41	2	230.26	Blocker	11.64	Blocker	89.2241	Blocker	274.276	Blocker	2471.41	Blocker	230.26
		2	11.33	2	88.6364	2	267.409	2	2455.42	2	229.511	Blocker	11.33	Blocker	88.6364	Blocker	267.409	Blocker	2455.42	Blocker	229.511
		2	11.27	2	88.3456	2	266.692	2	2440.8	2	228.862	Blocker	11.27	Blocker	88.3456	Blocker	266.692	Blocker	2440.8	Blocker	228.862
		2	11.22	2	88.125	2	264.162	2	2439.29	2	226.182	Blocker	11.22	Blocker	88.125	Blocker	264.162	Blocker	2439.29	Blocker	226.182
		2	11.185	2	87.8302	2	263.428	2	2433.36	2	225.779	Blocker	11.185	Blocker	87.8302	Blocker	263.428	Blocker	2433.36	Blocker	225.779
		2	10.93	2	87.0682	2	262.402	2	2424.57	2	222.39	Blocker	10.93	Blocker	87.0682	Blocker	262.402	Blocker	2424.57	Blocker	222.39
		2	10.848	2	86.0134	2	261.969	2	2414.2	2	221.462	Blocker	10.848	Blocker	86.0134	Blocker	261.969	Blocker	2414.2	Blocker	221.462
		2	10.82	2	85.382	2	261.492	2	2413.1	2	220.552	Blocker	10.82	Blocker	85.382	Blocker	261.492	Blocker	2413.1	Blocker	220.552
		2	10.74	2	84.823	2	260.705	2	2403.7	2	219.133	Blocker	10.74	Blocker	84.823	Blocker	260.705	Blocker	2403.7	Blocker	219.133
		2	10.64	2	84.6429	2	259.871	2	2387.64	2	215.568	Blocker	10.64	Blocker	84.6429	Blocker	259.871	Blocker	2387.64	Blocker	215.568
		2	10.52	2	84.5387	2	258.565	2	2370.03	2	213.199	Blocker	10.52	Blocker	84.5387	Blocker	258.565	Blocker	2370.03	Blocker	213.199
		2	10.48	2	83.6842	2	258.487	2	2366.85	2	212.873	Blocker	10.48	Blocker	83.6842	Blocker	258.487	Blocker	2366.85	Blocker	212.873
		2	10.23	2	83.4163	2	257.724	2	2361.12	2	211.651	Blocker	10.23	Blocker	83.4163	Blocker	257.724	Blocker	2361.12	Blocker	211.651
		2	10	2	83.3824	2	257.387	2	2345.43	2	210.697	Blocker	10	Blocker	83.3824	Blocker	257.387	Blocker	2345.43	Blocker	210.697
		2	9.98	2	83.2941	2	257.279	2	2345.42	2	208.376	Blocker	9.98	Blocker	83.2941	Blocker	257.279	Blocker	2345.42	Blocker	208.376
		2	9.9	2	78.5593	2	256.028	2	2332.33	2	206.604	Blocker	9.9	Blocker	78.5593	Blocker	256.028	Blocker	2332.33	Blocker	206.604
		2	9.87	2	78.4091	2	254.855	2	2317.68	2	205.571	Blocker	9.87	Blocker	78.4091	Blocker	254.855	Blocker	2317.68	Blocker	205.571
		2	9.87	2	77.7674	2	254.137	2	2316.21	2	205.516	Blocker	9.87	Blocker	77.7674	Blocker	254.137	Blocker	2316.21	Blocker	205.516
		2	9.82	2	76.8987	2	251.705	2	2315.5	2	205.246	Blocker	9.82	Blocker	76.8987	Blocker	251.705	Blocker	2315.5	Blocker	205.246
		2	9.77	2	76.4224	2	247.715	2	2314.29	2	204.313	Blocker	9.77	Blocker	76.4224	Blocker	247.715	Blocker	2314.29	Blocker	204.313
		2	9.72	2	76.2611	2	246.565	2	2308.69	2	202.239	Blocker	9.72	Blocker	76.2611	Blocker	246.565	Blocker	2308.69	Blocker	202.239
		2	9.54	2	76.25	2	245.894	2	2307.96	2	197.67	Blocker	9.54	Blocker	76.25	Blocker	245.894	Blocker	2307.96	Blocker	197.67
		2	9.44	2	76.1441	2	244.737	2	2305.22	2	196.78	Blocker	9.44	Blocker	76.1441	Blocker	244.737	Blocker	2305.22	Blocker	196.78
		2	9.4	2	75.8806	2	241.122	2	2301.22	2	195.452	Blocker	9.4	Blocker	75.8806	Blocker	241.122	Blocker	2301.22	Blocker	195.452
		2	9.33	2	75.0915	2	240.852	2	2296.08	2	195.37	Blocker	9.33	Blocker	75.0915	Blocker	240.852	Blocker	2296.08	Blocker	195.37
		2	9.31	2	74.6154	2	238.339	2	2290.87	2	190.748	Blocker	9.31	Blocker	74.6154	Blocker	238.339	Blocker	2290.87	Blocker	190.748
		2	9.24	2	74.0909	2	238.035	2	2278.03	2	190.43	Blocker	9.24	Blocker	74.0909	Blocker	238.035	Blocker	2278.03	Blocker	190.43
		2	9.1	2	73.8298	2	237.651	2	2262.83	2	186.318	Blocker	9.1	Blocker	73.8298	Blocker	237.651	Blocker	2262.83	Blocker	186.318
		2	9.09	2	73.4884	2	234.379	2	2251.06	2	185.195	Blocker	9.09	Blocker	73.4884	Blocker	234.379	Blocker	2251.06	Blocker	185.195
		2	9	2	73.4086	2	233.43	2	2236.39	2	184.088	Blocker	9	Blocker	73.4086	Blocker	233.43	Blocker	2236.39	Blocker	184.088
		2	8.92	2	72.5431	2	232.938	2	2229.07	2	183.553	Blocker	8.92	Blocker	72.5431	Blocker	232.938	Blocker	2229.07	Blocker	183.553
		2	8.91	2	72.3585	2	232.444	2	2221.08	2	183.163	Blocker	8.91	Blocker	72.3585	Blocker	232.444	Blocker	2221.08	Blocker	183.163
		2	8.857	2	72.2247	2	232.152	2	2209.76	2	178.534	Blocker	8.857	Blocker	72.2247	Blocker	232.152	Blocker	2209.76	Blocker	178.534
		2	8.83	2	72.1101	2	230.532	2	2209.06	2	178.17	Blocker	8.83	Blocker	72.1101	Blocker	230.532	Blocker	2209.06	Blocker	178.17
		2	8.8	2	72	2	229.87	2	2195.59	2	176.501	Blocker	8.8	Blocker	72	Blocker	229.87	Blocker	2195.59	Blocker	176.501
		2	8.64	2	71.6314	2	229.435	2	2189.74	2	174.613	Blocker	8.64	Blocker	71.6314	Blocker	229.435	Blocker	2189.74	Blocker	174.613
		2	8.63	2	71.4	2	225.64	2	2189.29	2	173.796	Blocker	8.63	Blocker	71.4	Blocker	225.64	Blocker	2189.29	Blocker	173.796
		2	8.57	2	71.371	2	225.451	2	2186.3	2	171.809	Blocker	8.57	Blocker	71.371	Blocker	225.451	Blocker	2186.3	Blocker	171.809
		2	8.544	2	71.1088	2	221.645	2	2182.69	2	171.537	Blocker	8.544	Blocker	71.1088	Blocker	221.645	Blocker	2182.69	Blocker	171.537
		2	8.42	2	70.3177	2	220.849	2	2174.18	2	170.294	Blocker	8.42	Blocker	70.3177	Blocker	220.849	Blocker	2174.18	Blocker	170.294
		2	8.41	2	70.1134	2	220.643	2	2166.98	2	169.876	Blocker	8.41	Blocker	70.1134	Blocker	220.643	Blocker	2166.98	Blocker	169.876
		2	8.25	2	69.75	2	217.538	2	2166.15	2	168.763	Blocker	8.25	Blocker	69.75	Blocker	217.538	Blocker	2166.15	Blocker	168.763
		2	8.24	2	69.7436	2	216.964	2	2158.2	2	166.523	Blocker	8.24	Blocker	69.7436	Blocker	216.964	Blocker	2158.2	Blocker	166.523
		2	8.21	2	69.4444	2	212.295	2	2153.22	2	166.043	Blocker	8.21	Blocker	69.4444	Blocker	212.295	Blocker	2153.22	Blocker	166.043
		2	8.15	2	69.3529	2	210.208	2	2137.19	2	165.7	Blocker	8.15	Blocker	69.3529	Blocker	210.208	Blocker	2137.19	Blocker	165.7
		2	8.13	2	69.3353	2	209.399	2	2129.73	2	164.515	Blocker	8.13	Blocker	69.3353	Blocker	209.399	Blocker	2129.73	Blocker	164.515
		2	8.13	2	69.3017	2	209.011	2	2126.01	2	164.115	Blocker	8.13	Blocker	69.3017	Blocker	209.011	Blocker	2126.01	Blocker	164.115
		2	8.102	2	69.1406	2	208.657	2	2122.23	2	164.103	Blocker	8.102	Blocker	69.1406	Blocker	208.657	Blocker	2122.23	Blocker	164.103
		2	8.1	2	69.019	2	207.598	2	2121.57	2	163.034	Blocker	8.1	Blocker	69.019	Blocker	207.598	Blocker	2121.57	Blocker	163.034
		2	8.01	2	68.5366	2	206.398	2	2105.38	2	161.501	Blocker	8.01	Blocker	68.5366	Blocker	206.398	Blocker	2105.38	Blocker	161.501
		2	7.99	2	68.2479	2	206.397	2	2092.19	2	160.983	Blocker	7.99	Blocker	68.2479	Blocker	206.397	Blocker	2092.19	Blocker	160.983
		2	7.8	2	67.9688	2	206.162	2	2087.95	2	160.62	Blocker	7.8	Blocker	67.9688	Blocker	206.162	Blocker	2087.95	Blocker	160.62
		2	7.67	2	67.9478	2	203.823	2	2085.05	2	158.692	Blocker	7.67	Blocker	67.9478	Blocker	203.823	Blocker	2085.05	Blocker	158.692
		2	7.622	2	67.5187	2	203.092	2	2083.03	2	157.022	Blocker	7.622	Blocker	67.5187	Blocker	203.092	Blocker	2083.03	Blocker	157.022
		2	7.56	2	66.6412	2	202.301	2	2082.11	2	156.622	Blocker	7.56	Blocker	66.6412	Blocker	202.301	Blocker	2082.11	Blocker	156.622
		2	7.38	2	66.3103	2	201.375	2	2065.01	2	156.245	Blocker	7.38	Blocker	66.3103	Blocker	201.375	Blocker	2065.01	Blocker	156.245
		2	7.27	2	66.1972	2	199.901	2	2046.83	2	149.914	Blocker	7.27	Blocker	66.1972	Blocker	199.901	Blocker	2046.83	Blocker	149.914
		2	7.16	2	66.1735	2	196.442	2	2045.12	2	146.534	Blocker	7.16	Blocker	66.1735	Blocker	196.442	Blocker	2045.12	Blocker	146.534
		2	7.11	2	66	2	196.381	2	2043.72	2	145.938	Blocker	7.11	Blocker	66	Blocker	196.381	Blocker	2043.72	Blocker	145.938
		2	7	2	65.9574	2	195.671	2	2041.95	2	145.785	Blocker	7	Blocker	65.9574	Blocker	195.671	Blocker	2041.95	Blocker	145.785
		2	6.94	2	65.8118	2	195.186	2	2036.86	2	144.764	Blocker	6.94	Blocker	65.8118	Blocker	195.186	Blocker	2036.86	Blocker	144.764
		2	6.9	2	65.6949	2	194.225	2	2022.84	2	144.317	Blocker	6.9	Blocker	65.6949	Blocker	194.225	Blocker	2022.84	Blocker	144.317
		2	6.711	2	65.2066	2	191.089	2	2008.36	2	143.951	Blocker	6.711	Blocker	65.2066	Blocker	191.089	Blocker	2008.36	Blocker	143.951
		2	6.64	2	64.5283	2	190.937	2	2004.68	2	143.484	Blocker	6.64	Blocker	64.5283	Blocker	190.937	Blocker	2004.68	Blocker	143.484
		2	6.64	2	63.6207	2	189.772	2	1964.46	2	142.588	Blocker	6.64	Blocker	63.6207	Blocker	189.772	Blocker	1964.46	Blocker	142.588
		2	6.57	2	63.587	2	189.255	2	1957.3	2	142.425	Blocker	6.57	Blocker	63.587	Blocker	189.255	Blocker	1957.3	Blocker	142.425
		2	6.52	2	62.8974	2	188.048	2	1944.93	2	142.341	Blocker	6.52	Blocker	62.8974	Blocker	188.048	Blocker	1944.93	Blocker	142.341
		2	6.51	2	62.766	2	185.217	2	1941.1	2	141.356	Blocker	6.51	Blocker	62.766	Blocker	185.217	Blocker	1941.1	Blocker	141.356
		2	6.5	2	62.3394	2	184.166	2	1923.72	2	141.277	Blocker	6.5	Blocker	62.3394	Blocker	184.166	Blocker	1923.72	Blocker	141.277
		2	6.48	2	61.8881	2	183.969	2	1920.38	2	138.514	Blocker	6.48	Blocker	61.8881	Blocker	183.969	Blocker	1920.38	Blocker	138.514
		2	6.45	2	61.8621	2	182.464	2	1915.59	2	138.251	Blocker	6.45	Blocker	61.8621	Blocker	182.464	Blocker	1915.59	Blocker	138.251
		2	6.42	2	61.2891	2	177.885	2	1908.77	2	137.485	Blocker	6.42	Blocker	61.2891	Blocker	177.885	Blocker	1908.77	Blocker	137.485
		2	6.32	2	61.1321	2	174.53	2	1903.63	2	136.986	Blocker	6.32	Blocker	61.1321	Blocker	174.53	Blocker	1903.63	Blocker	136.986
		2	6.26	2	60.6122	2	174.517	2	1903.04	2	134.663	Blocker	6.26	Blocker	60.6122	Blocker	174.517	Blocker	1903.04	Blocker	134.663
		2	6.234	2	60.3086	2	172.498	2	1902.55	2	133.611	Blocker	6.234	Blocker	60.3086	Blocker	172.498	Blocker	1902.55	Blocker	133.611
		2	6.2	2	60.222	2	171.238	2	1892.12	2	131.53	Blocker	6.2	Blocker	60.222	Blocker	171.238	Blocker	1892.12	Blocker	131.53
		2	6.13	2	60.163	2	170.937	2	1891.8	2	128.452	Blocker	6.13	Blocker	60.163	Blocker	170.937	Blocker	1891.8	Blocker	128.452
		2	6.07	2	59.9423	2	169.42	2	1889.9	2	127.67	Blocker	6.07	Blocker	59.9423	Blocker	169.42	Blocker	1889.9	Blocker	127.67
		2	6.04	2	59.5427	2	167.954	2	1877.3	2	125.023	Blocker	6.04	Blocker	59.5427	Blocker	167.954	Blocker	1877.3	Blocker	125.023
		2	6.01	2	59.3558	2	167.733	2	1863.7	2	123.934	Blocker	6.01	Blocker	59.3558	Blocker	167.733	Blocker	1863.7	Blocker	123.934
		2	6	2	58.8312	2	167.516	2	1861.67	2	122.325	Blocker	6	Blocker	58.8312	Blocker	167.516	Blocker	1861.67	Blocker	122.325
		2	5.9	2	58.6765	2	167.295	2	1860.29	2	122.293	Blocker	5.9	Blocker	58.6765	Blocker	167.295	Blocker	1860.29	Blocker	122.293
		2	5.9	2	58.5565	2	163.772	2	1858.84	2	122.26	Blocker	5.9	Blocker	58.5565	Blocker	163.772	Blocker	1858.84	Blocker	122.26
		2	5.9	2	58.1557	2	161.861	2	1847.9	2	121.923	Blocker	5.9	Blocker	58.1557	Blocker	161.861	Blocker	1847.9	Blocker	121.923
		2	5.83	2	57.9044	2	161.461	2	1841.84	2	121.782	Blocker	5.83	Blocker	57.9044	Blocker	161.461	Blocker	1841.84	Blocker	121.782
		2	5.82	2	57.4615	2	160.337	2	1828.89	2	121.638	Blocker	5.82	Blocker	57.4615	Blocker	160.337	Blocker	1828.89	Blocker	121.638
		2	5.62	2	57.0563	2	158	2	1828.49	2	121.003	Blocker	5.62	Blocker	57.0563	Blocker	158	Blocker	1828.49	Blocker	121.003
		2	5.49	2	56.8605	2	157.991	2	1824.21	2	120.063	Blocker	5.49	Blocker	56.8605	Blocker	157.991	Blocker	1824.21	Blocker	120.063
		2	5.44	2	56.5416	2	156.599	2	1793.13	2	119.002	Blocker	5.44	Blocker	56.5416	Blocker	156.599	Blocker	1793.13	Blocker	119.002
		2	5.26	2	56.2222	2	156.118	2	1768.7	2	118.554	Blocker	5.26	Blocker	56.2222	Blocker	156.118	Blocker	1768.7	Blocker	118.554
		2	5.25	2	56.1728	2	154.972	2	1761.05	2	117.894	Blocker	5.25	Blocker	56.1728	Blocker	154.972	Blocker	1761.05	Blocker	117.894
		2	5.23	2	55.7707	2	154.157	2	1754.91	2	114.535	Blocker	5.23	Blocker	55.7707	Blocker	154.157	Blocker	1754.91	Blocker	114.535
		2	5.18	2	55.7634	2	152.688	2	1754.44	2	114.493	Blocker	5.18	Blocker	55.7634	Blocker	152.688	Blocker	1754.44	Blocker	114.493
		2	5.1	2	55.7006	2	151.617	2	1709.73	2	113.617	Blocker	5.1	Blocker	55.7006	Blocker	151.617	Blocker	1709.73	Blocker	113.617
		2	5.06	2	55.6667	2	150.638	2	1709.06	2	112.934	Blocker	5.06	Blocker	55.6667	Blocker	150.638	Blocker	1709.06	Blocker	112.934
		2	5.01	2	55.1721	2	150.331	2	1690.68	2	112.902	Blocker	5.01	Blocker	55.1721	Blocker	150.331	Blocker	1690.68	Blocker	112.902
		2	5.01	2	54.6364	2	149.969	2	1686.34	2	106.05	Blocker	5.01	Blocker	54.6364	Blocker	149.969	Blocker	1686.34	Blocker	106.05
		2	5	2	53.6571	2	149.743	2	1684.63	2	105.884	Blocker	5	Blocker	53.6571	Blocker	149.743	Blocker	1684.63	Blocker	105.884
		2	4.98	2	53.5556	2	146.061	2	1678.3	2	105.026	Blocker	4.98	Blocker	53.5556	Blocker	146.061	Blocker	1678.3	Blocker	105.026
		2	4.92	2	53.3405	2	139.404	2	1677.79	2	103.398	Blocker	4.92	Blocker	53.3405	Blocker	139.404	Blocker	1677.79	Blocker	103.398
		2	4.9	2	52.7344	2	137.723	2	1675.81	2	94.4446	Blocker	4.9	Blocker	52.7344	Blocker	137.723	Blocker	1675.81	Blocker	94.4446
		2	4.87	2	51.7606	2	134.223	2	1671.44	2	93.464	Blocker	4.87	Blocker	51.7606	Blocker	134.223	Blocker	1671.44	Blocker	93.464
		2	4.82	2	51.5	2	133.103	2	1667.25	2	91.1913	Blocker	4.82	Blocker	51.5	Blocker	133.103	Blocker	1667.25	Blocker	91.1913
		2	4.73	2	51.3445	2	132.622	2	1661.11	2	90.3478	Blocker	4.73	Blocker	51.3445	Blocker	132.622	Blocker	1661.11	Blocker	90.3478
		2	4.66	2	51.1832	2	130.071	2	1654.22	2	90.3304	Blocker	4.66	Blocker	51.1832	Blocker	130.071	Blocker	1654.22	Blocker	90.3304
		2	4.53	2	51.0236	2	125.601	2	1643.13	2	89.7343	Blocker	4.53	Blocker	51.0236	Blocker	125.601	Blocker	1643.13	Blocker	89.7343
		2	4.5	2	51.0219	2	124.601	2	1640.24	2	83.2414	Blocker	4.5	Blocker	51.0219	Blocker	124.601	Blocker	1640.24	Blocker	83.2414
		2	4.5	2	50.5443	2	124.448	2	1639.96	2	82.458	Blocker	4.5	Blocker	50.5443	Blocker	124.448	Blocker	1639.96	Blocker	82.458
		2	4.484	2	50.4255	2	123.405	2	1620.24	2	81.7211	Blocker	4.484	Blocker	50.4255	Blocker	123.405	Blocker	1620.24	Blocker	81.7211
		2	4.47	2	49.8964	2	122.727	2	1575.11	2	80.6739	Blocker	4.47	Blocker	49.8964	Blocker	122.727	Blocker	1575.11	Blocker	80.6739
		2	4.41	2	49.1772	2	115.596	2	1484.61	2	76.2688	Blocker	4.41	Blocker	49.1772	Blocker	115.596	Blocker	1484.61	Blocker	76.2688
		2	4.32	2	49.1038	2	112.336	2	1457.02	2	73.7677	Blocker	4.32	Blocker	49.1038	Blocker	112.336	Blocker	1457.02	Blocker	73.7677
		2	4.24	2	48.8614	2	112.172	2	1450.49	2	71.3815	Blocker	4.24	Blocker	48.8614	Blocker	112.172	Blocker	1450.49	Blocker	71.3815
		2	4.14	2	48.4091	2	111.44	2	1415.04	2	62.6965	Blocker	4.14	Blocker	48.4091	Blocker	111.44	Blocker	1415.04	Blocker	62.6965
		2	4	2	47.5113	2	107.704	2	1400	2	60.6778	Blocker	4	Blocker	47.5113	Blocker	107.704	Blocker	1400	Blocker	60.6778
		2	3.84	2	47.0455	2	107.598	2	1396.67	2	60.1062	Blocker	3.84	Blocker	47.0455	Blocker	107.598	Blocker	1396.67	Blocker	60.1062
		2	3.76	2	46.9149	2	107.526	2	1356.79	2	54.3563	Blocker	3.76	Blocker	46.9149	Blocker	107.526	Blocker	1356.79	Blocker	54.3563
		2	3.73	2	46.8326	2	105.804	2	1351.68	2	50.9983	Blocker	3.73	Blocker	46.8326	Blocker	105.804	Blocker	1351.68	Blocker	50.9983
		2	3.72	2	46.5116	2	104.533	2	1301.58	2	48.552	Blocker	3.72	Blocker	46.5116	Blocker	104.533	Blocker	1301.58	Blocker	48.552
		2	3.66	2	45.7143	2	101.849	2	1278.29	2	47.3329	Blocker	3.66	Blocker	45.7143	Blocker	101.849	Blocker	1278.29	Blocker	47.3329
		2	3.55	2	45.4878	2	96.2975	2	1277.16	2	42.2137	Blocker	3.55	Blocker	45.4878	Blocker	96.2975	Blocker	1277.16	Blocker	42.2137
		2	3.47	2	45.4839	2	96.2366	2	1194.25	2	40.172	Blocker	3.47	Blocker	45.4839	Blocker	96.2366	Blocker	1194.25	Blocker	40.172
		2	3.42	2	45.1409	2	66.3312	2	1184.3	2	37.4665	Blocker	3.42	Blocker	45.1409	Blocker	66.3312	Blocker	1184.3	Blocker	37.4665
		2	3.29	2	45.1008	2	57.7823	2	1145.79	2	32.3721	Blocker	3.29	Blocker	45.1008	Blocker	57.7823	Blocker	1145.79	Blocker	32.3721
		2	3.16	2	44.2197	2	56.9911	2	1135.19	2	32.3493	Blocker	3.16	Blocker	44.2197	Blocker	56.9911	Blocker	1135.19	Blocker	32.3493
		2	3	2	42.2222	2	56.7041	2	996.246	2	27.3791	Blocker	3	Blocker	42.2222	Blocker	56.7041	Blocker	996.246	Blocker	27.3791
		2	2.89	2	39.7984	2	51.3638	2	909.78	2	17.1843	Blocker	2.89	Blocker	39.7984	Blocker	51.3638	Blocker	909.78	Blocker	17.1843
		2	2.68	2	38.6538	2	50.2803	2	893.142	2	12.5357	Blocker	2.68	Blocker	38.6538	Blocker	50.2803	Blocker	893.142	Blocker	12.5357
		2	2.44	2	37.5	2	47.6805	2	877.473	2	11.7724	Blocker	2.44	Blocker	37.5	Blocker	47.6805	Blocker	877.473	Blocker	11.7724
		2	2.41	2	36.9697	2	47.1679	2	814.919	2	822.029	Blocker	2.41	Blocker	36.9697	Blocker	47.1679	Blocker	814.919	Setter	822.029
		2	2.38	2	35.8763	2	39.4238	2	708.648	2	638.649	Blocker	2.38	Blocker	35.8763	Blocker	39.4238	Blocker	708.648	Setter	638.649
		2	2.34	2	35.2817	2	28.5806	2	674.581	2	543.826	Blocker	2.34	Blocker	35.2817	Blocker	28.5806	Blocker	674.581	Setter	543.826
		2	2.32	2	34.9597	2	27.8827	2	646.424	2	538.954	Blocker	2.32	Blocker	34.9597	Blocker	27.8827	Blocker	646.424	Setter	538.954
		2	2.28	2	30.6923	2	27.3844	2	587.274	2	510.518	Blocker	2.28	Blocker	30.6923	Blocker	27.3844	Blocker	587.274	Setter	510.518
		2	2.2	2	30.2885	2	26.9286	2	581.265	2	493.425	Blocker	2.2	Blocker	30.2885	Blocker	26.9286	Blocker	581.265	Setter	493.425
		2	2.1	2	29.6311	2	23.0233	2	566.146	2	482.607	Blocker	2.1	Blocker	29.6311	Blocker	23.0233	Blocker	566.146	Setter	482.607
		2	1.96	2	29.1667	2	18.4012	2	507.96	2	453.307	Blocker	1.96	Blocker	29.1667	Blocker	18.4012	Blocker	507.96	Setter	453.307
		2	1.957	2	29.0323	2	18.0851	2	449.677	2	419.884	Blocker	1.957	Blocker	29.0323	Blocker	18.0851	Blocker	449.677	Setter	419.884
		2	1.821	2	28.991	2	17.9871	2	380.338	2	385.557	Blocker	1.821	Blocker	28.991	Blocker	17.9871	Blocker	380.338	Setter	385.557
		2	1.54	2	27.8125	2	16.9765	2	251.182	2	381.356	Blocker	1.54	Blocker	27.8125	Blocker	16.9765	Blocker	251.182	Setter	381.356
		2	1.52	2	26.7857	2	11.7394	2	241.867	2	376.967	Blocker	1.52	Blocker	26.7857	Blocker	11.7394	Blocker	241.867	Setter	376.967
		2	1.33	2	26.25	2	9.02968	2	147.195	2	357.443	Blocker	1.33	Blocker	26.25	Blocker	9.02968	Blocker	147.195	Setter	357.443
		2	1.2	2	25.7119	2	647.956	2	124.887	2	353.555	Blocker	1.2	Blocker	25.7119	Setter	647.956	Blocker	124.887	Setter	353.555
		2	1.05	2	22.6452	2	647.774	2	5828.59	2	332.304	Blocker	1.05	Blocker	22.6452	Setter	647.774	Setter	5828.59	Setter	332.304
		2	1	2	21.852	2	644.114	2	4764.97	2	324.4	Blocker	1	Blocker	21.852	Setter	644.114	Setter	4764.97	Setter	324.4
		2	0.94	2	20.4425	2	616.297	2	4535.89	2	324.027	Blocker	0.94	Blocker	20.4425	Setter	616.297	Setter	4535.89	Setter	324.027
		2	0.89	2	17.0455	2	607.559	2	3894.04	2	322.296	Blocker	0.89	Blocker	17.0455	Setter	607.559	Setter	3894.04	Setter	322.296
		2	0.67	2	16.5957	2	596.795	2	3579.18	2	321.277	Blocker	0.67	Blocker	16.5957	Setter	596.795	Setter	3579.18	Setter	321.277
		2	0.52	2	16.4754	2	545.356	2	3337.33	2	310.944	Blocker	0.52	Blocker	16.4754	Setter	545.356	Setter	3337.33	Setter	310.944
		2	0.5	2	16.2069	2	511.345	2	3215.53	2	297.706	Blocker	0.5	Blocker	16.2069	Setter	511.345	Setter	3215.53	Setter	297.706
		2	0.46	2	10.7812	2	490.027	2	3092.06	2	291.579	Blocker	0.46	Blocker	10.7812	Setter	490.027	Setter	3092.06	Setter	291.579
		2	0.2	2	5.35714	2	484.685	2	3056.64	2	288.984	Blocker	0.2	Blocker	5.35714	Setter	484.685	Setter	3056.64	Setter	288.984
		2	0.14	2	3.5	2	465.347	2	3032.96	2	288.357	Blocker	0.14	Blocker	3.5	Setter	465.347	Setter	3032.96	Setter	288.357
		2	32.36	2	127.303	2	433.1	2	2863.34	2	275.328	Setter	32.36	Setter	127.303	Setter	433.1	Setter	2863.34	Setter	275.328
		2	29.4	2	125.585	2	432.675	2	2774.15	2	274.94	Setter	29.4	Setter	125.585	Setter	432.675	Setter	2774.15	Setter	274.94
		2	26.7	2	122.419	2	418.163	2	2731.6	2	274.688	Setter	26.7	Setter	122.419	Setter	418.163	Setter	2731.6	Setter	274.688
		2	26.02	2	122.128	2	417.466	2	2724.97	2	272.358	Setter	26.02	Setter	122.128	Setter	417.466	Setter	2724.97	Setter	272.358
		2	24.7	2	119.028	2	416.724	2	2694.34	2	268.094	Setter	24.7	Setter	119.028	Setter	416.724	Setter	2694.34	Setter	268.094
		2	24.2	2	112.5	2	397.081	2	2589.91	2	265.26	Setter	24.2	Setter	112.5	Setter	397.081	Setter	2589.91	Setter	265.26
		2	23.87	2	110.569	2	396.188	2	2571.4	2	260.309	Setter	23.87	Setter	110.569	Setter	396.188	Setter	2571.4	Setter	260.309
		2	23.51	2	109.327	2	392.581	2	2512.43	2	254.551	Setter	23.51	Setter	109.327	Setter	392.581	Setter	2512.43	Setter	254.551
		2	21.6	2	108.199	2	391.742	2	2508.01	2	250.319	Setter	21.6	Setter	108.199	Setter	391.742	Setter	2508.01	Setter	250.319
		2	21.3	2	107.177	2	383.344	2	2489.08	2	249.154	Setter	21.3	Setter	107.177	Setter	383.344	Setter	2489.08	Setter	249.154
		2	20.9	2	106.071	2	382.355	2	2470.48	2	247.417	Setter	20.9	Setter	106.071	Setter	382.355	Setter	2470.48	Setter	247.417
		2	20.66	2	99	2	377.873	2	2414.8	2	240.16	Setter	20.66	Setter	99	Setter	377.873	Setter	2414.8	Setter	240.16
		2	20.5	2	97.32	2	369.685	2	2406.43	2	239.47	Setter	20.5	Setter	97.32	Setter	369.685	Setter	2406.43	Setter	239.47
		2	20.4	2	95.0431	2	362.436	2	2380.68	2	227.636	Setter	20.4	Setter	95.0431	Setter	362.436	Setter	2380.68	Setter	227.636
		2	19.1	2	94.4656	2	340.306	2	2351.4	2	226.488	Setter	19.1	Setter	94.4656	Setter	340.306	Setter	2351.4	Setter	226.488
		2	18.97	2	93.3186	2	329.991	2	2315.95	2	218.87	Setter	18.97	Setter	93.3186	Setter	329.991	Setter	2315.95	Setter	218.87
		2	18.2	2	92.9268	2	327.402	2	2311.91	2	207.601	Setter	18.2	Setter	92.9268	Setter	327.402	Setter	2311.91	Setter	207.601
		2	16.6	2	92.5424	2	326.45	2	2306.04	2	206.421	Setter	16.6	Setter	92.5424	Setter	326.45	Setter	2306.04	Setter	206.421
		2	16.4	2	91.875	2	322.547	2	2304.6	2	200.94	Setter	16.4	Setter	91.875	Setter	322.547	Setter	2304.6	Setter	200.94
		2	15.9	2	89.7241	2	321.107	2	2282.89	2	198.543	Setter	15.9	Setter	89.7241	Setter	321.107	Setter	2282.89	Setter	198.543
		2	14.9	2	89.3478	2	319.74	2	2235.07	2	197.625	Setter	14.9	Setter	89.3478	Setter	319.74	Setter	2235.07	Setter	197.625
		2	14.7	2	89.3162	2	307.978	2	2233.7	2	196.431	Setter	14.7	Setter	89.3162	Setter	307.978	Setter	2233.7	Setter	196.431
		2	14.5	2	89.2893	2	305.66	2	2229.63	2	192.019	Setter	14.5	Setter	89.2893	Setter	305.66	Setter	2229.63	Setter	192.019
		2	14.1	2	88.9655	2	301.605	2	2200.26	2	191.762	Setter	14.1	Setter	88.9655	Setter	301.605	Setter	2200.26	Setter	191.762
		2	13.76	2	87.3776	2	290.654	2	2183.54	2	189.011	Setter	13.76	Setter	87.3776	Setter	290.654	Setter	2183.54	Setter	189.011
		2	13.4	2	87.1277	2	288.363	2	2171.17	2	187.173	Setter	13.4	Setter	87.1277	Setter	288.363	Setter	2171.17	Setter	187.173
		2	13	2	87.0968	2	288.023	2	2168.86	2	184.197	Setter	13	Setter	87.0968	Setter	288.023	Setter	2168.86	Setter	184.197
		2	12.7	2	85.8917	2	274.988	2	2165.9	2	183.617	Setter	12.7	Setter	85.8917	Setter	274.988	Setter	2165.9	Setter	183.617
		2	12.6	2	84.7727	2	273.067	2	2152.75	2	182.388	Setter	12.6	Setter	84.7727	Setter	273.067	Setter	2152.75	Setter	182.388
		2	12.6	2	84.1736	2	272.995	2	2152.53	2	182.225	Setter	12.6	Setter	84.1736	Setter	272.995	Setter	2152.53	Setter	182.225
		2	12.5	2	84.0517	2	272.212	2	2150.45	2	181.355	Setter	12.5	Setter	84.0517	Setter	272.212	Setter	2150.45	Setter	181.355
		2	12.5	2	83.2595	2	272.001	2	2134.57	2	178.08	Setter	12.5	Setter	83.2595	Setter	272.001	Setter	2134.57	Setter	178.08
		2	12.5	2	83.1395	2	271.544	2	2133.57	2	176.867	Setter	12.5	Setter	83.1395	Setter	271.544	Setter	2133.57	Setter	176.867
		2	12.4	2	82.9918	2	266.578	2	2125.81	2	173.593	Setter	12.4	Setter	82.9918	Setter	266.578	Setter	2125.81	Setter	173.593
		2	12.33	2	82.8	2	265.408	2	2099.67	2	172.353	Setter	12.33	Setter	82.8	Setter	265.408	Setter	2099.67	Setter	172.353
		2	12.19	2	82.7064	2	265.21	2	2074.17	2	172.106	Setter	12.19	Setter	82.7064	Setter	265.21	Setter	2074.17	Setter	172.106
		2	11.48	2	82.3828	2	258.939	2	2073.18	2	168.285	Setter	11.48	Setter	82.3828	Setter	258.939	Setter	2073.18	Setter	168.285
		2	11.4	2	82.3009	2	258.026	2	2050.09	2	166.821	Setter	11.4	Setter	82.3009	Setter	258.026	Setter	2050.09	Setter	166.821
		2	11.38	2	81.969	2	256.779	2	2048.32	2	166.606	Setter	11.38	Setter	81.969	Setter	256.779	Setter	2048.32	Setter	166.606
		2	11.2	2	81.8077	2	256.147	2	2024.86	2	165.879	Setter	11.2	Setter	81.8077	Setter	256.147	Setter	2024.86	Setter	165.879
		2	11.08	2	81.7925	2	254.72	2	2015.08	2	164.709	Setter	11.08	Setter	81.7925	Setter	254.72	Setter	2015.08	Setter	164.709
		2	10.96	2	81.25	2	250.227	2	2014.52	2	160.981	Setter	10.96	Setter	81.25	Setter	250.227	Setter	2014.52	Setter	160.981
		2	10.8	2	80.5835	2	250.082	2	2009.45	2	160.076	Setter	10.8	Setter	80.5835	Setter	250.082	Setter	2009.45	Setter	160.076
		2	10.64	2	80.2817	2	247.468	2	2002.96	2	158.351	Setter	10.64	Setter	80.2817	Setter	247.468	Setter	2002.96	Setter	158.351
		2	10.5	2	79.6875	2	244.026	2	1997.53	2	158.195	Setter	10.5	Setter	79.6875	Setter	244.026	Setter	1997.53	Setter	158.195
		2	10.4	2	79.605	2	243.521	2	1994.1	2	153.649	Setter	10.4	Setter	79.605	Setter	243.521	Setter	1994.1	Setter	153.649
		2	10.2	2	79.0299	2	241.486	2	1991.89	2	148.394	Setter	10.2	Setter	79.0299	Setter	241.486	Setter	1991.89	Setter	148.394
		2	10.19	2	78.3686	2	241.193	2	1987.85	2	148.281	Setter	10.19	Setter	78.3686	Setter	241.193	Setter	1987.85	Setter	148.281
		2	10	2	78.3028	2	238.73	2	1986.91	2	147.966	Setter	10	Setter	78.3028	Setter	238.73	Setter	1986.91	Setter	147.966
		2	10	2	78.1579	2	238.56	2	1931.73	2	147.857	Setter	10	Setter	78.1579	Setter	238.56	Setter	1931.73	Setter	147.857
		2	9.81	2	78.1034	2	231.365	2	1923.93	2	145.752	Setter	9.81	Setter	78.1034	Setter	231.365	Setter	1923.93	Setter	145.752
		2	9.8	2	77.1835	2	228.274	2	1912.17	2	145.419	Setter	9.8	Setter	77.1835	Setter	228.274	Setter	1912.17	Setter	145.419
		2	9.73	2	76.9231	2	227.302	2	1890.85	2	143.338	Setter	9.73	Setter	76.9231	Setter	227.302	Setter	1890.85	Setter	143.338
		2	9.65	2	76.5306	2	221.814	2	1884.79	2	142.258	Setter	9.65	Setter	76.5306	Setter	221.814	Setter	1884.79	Setter	142.258
		2	9.5	2	76.5306	2	218.365	2	1870.44	2	137.164	Setter	9.5	Setter	76.5306	Setter	218.365	Setter	1870.44	Setter	137.164
		2	8.99	2	75	2	212.255	2	1866.36	2	134.811	Setter	8.99	Setter	75	Setter	212.255	Setter	1866.36	Setter	134.811
		2	8.86	2	74.8454	2	211.633	2	1857.94	2	133.957	Setter	8.86	Setter	74.8454	Setter	211.633	Setter	1857.94	Setter	133.957
		2	8.84	2	74.0683	2	208.042	2	1849.04	2	130.518	Setter	8.84	Setter	74.0683	Setter	208.042	Setter	1849.04	Setter	130.518
		2	8.77	2	73.5849	2	207.137	2	1844.81	2	130.348	Setter	8.77	Setter	73.5849	Setter	207.137	Setter	1844.81	Setter	130.348
		2	8.72	2	73.0793	2	205.01	2	1809.81	2	125.816	Setter	8.72	Setter	73.0793	Setter	205.01	Setter	1809.81	Setter	125.816
		2	8.7	2	72.9661	2	199.5	2	1809.81	2	125.115	Setter	8.7	Setter	72.9661	Setter	199.5	Setter	1809.81	Setter	125.115
		2	8.7	2	72.5316	2	196.328	2	1807.21	2	123.274	Setter	8.7	Setter	72.5316	Setter	196.328	Setter	1807.21	Setter	123.274
		2	8.57	2	71.9298	2	194.755	2	1799.49	2	117.138	Setter	8.57	Setter	71.9298	Setter	194.755	Setter	1799.49	Setter	117.138
		2	8.36	2	71.7606	2	193.575	2	1798.76	2	117.088	Setter	8.36	Setter	71.7606	Setter	193.575	Setter	1798.76	Setter	117.088
		2	8.33	2	71.5385	2	193.531	2	1794.24	2	114.165	Setter	8.33	Setter	71.5385	Setter	193.531	Setter	1794.24	Setter	114.165
		2	8.25	2	71.1702	2	193.052	2	1788.58	2	113.517	Setter	8.25	Setter	71.1702	Setter	193.052	Setter	1788.58	Setter	113.517
		2	8.13	2	70.6299	2	190.726	2	1783.21	2	113.097	Setter	8.13	Setter	70.6299	Setter	190.726	Setter	1783.21	Setter	113.097
		2	8.11	2	70.5882	2	189.265	2	1781.16	2	111.502	Setter	8.11	Setter	70.5882	Setter	189.265	Setter	1781.16	Setter	111.502
		2	7.99	2	70.4225	2	185.54	2	1770.5	2	110.35	Setter	7.99	Setter	70.4225	Setter	185.54	Setter	1770.5	Setter	110.35
		2	7.92	2	70.2929	2	184.316	2	1768.81	2	107.394	Setter	7.92	Setter	70.2929	Setter	184.316	Setter	1768.81	Setter	107.394
		2	7.87	2	70.0575	2	181.25	2	1765.72	2	107.159	Setter	7.87	Setter	70.0575	Setter	181.25	Setter	1765.72	Setter	107.159
		2	7.8	2	69.9618	2	178.102	2	1765.52	2	105.204	Setter	7.8	Setter	69.9618	Setter	178.102	Setter	1765.52	Setter	105.204
		2	7.8	2	69.802	2	177.604	2	1765.49	2	104.205	Setter	7.8	Setter	69.802	Setter	177.604	Setter	1765.49	Setter	104.205
		2	7.58	2	69.7417	2	174.253	2	1763.4	2	103.09	Setter	7.58	Setter	69.7417	Setter	174.253	Setter	1763.4	Setter	103.09
		2	7.46	2	69.6429	2	170.972	2	1761.14	2	102.359	Setter	7.46	Setter	69.6429	Setter	170.972	Setter	1761.14	Setter	102.359
		2	7.26	2	69.403	2	170.955	2	1754.87	2	101.681	Setter	7.26	Setter	69.403	Setter	170.955	Setter	1754.87	Setter	101.681
		2	7.15	2	69.1489	2	170.904	2	1754.42	2	99.5022	Setter	7.15	Setter	69.1489	Setter	170.904	Setter	1754.42	Setter	99.5022
		2	7.12	2	69.1463	2	169.992	2	1754.22	2	95.9461	Setter	7.12	Setter	69.1463	Setter	169.992	Setter	1754.22	Setter	95.9461
		2	7.09	2	68.9516	2	169.35	2	1752.55	2	93.5929	Setter	7.09	Setter	68.9516	Setter	169.35	Setter	1752.55	Setter	93.5929
		2	7.06	2	68.9241	2	169.328	2	1746.36	2	92.1155	Setter	7.06	Setter	68.9241	Setter	169.328	Setter	1746.36	Setter	92.1155
		2	7.03	2	68.7845	2	168.824	2	1739.83	2	90.3626	Setter	7.03	Setter	68.7845	Setter	168.824	Setter	1739.83	Setter	90.3626
		2	7.03	2	68.7225	2	168.374	2	1731.69	2	88.2976	Setter	7.03	Setter	68.7225	Setter	168.374	Setter	1731.69	Setter	88.2976
		2	6.93	2	68.6441	2	168.292	2	1731.42	2	86.2574	Setter	6.93	Setter	68.6441	Setter	168.292	Setter	1731.42	Setter	86.2574
		2	6.9	2	68.5547	2	161.708	2	1730.58	2	85.1486	Setter	6.9	Setter	68.5547	Setter	161.708	Setter	1730.58	Setter	85.1486
		2	6.79	2	68.1818	2	160.092	2	1728.28	2	84.2917	Setter	6.79	Setter	68.1818	Setter	160.092	Setter	1728.28	Setter	84.2917
		2	6.75	2	67.8879	2	159.611	2	1721.5	2	83.2651	Setter	6.75	Setter	67.8879	Setter	159.611	Setter	1721.5	Setter	83.2651
		2	6.69	2	66.8456	2	158.947	2	1697.42	2	82.5185	Setter	6.69	Setter	66.8456	Setter	158.947	Setter	1697.42	Setter	82.5185
		2	6.64	2	66.5158	2	157.001	2	1694.35	2	81.0894	Setter	6.64	Setter	66.5158	Setter	157.001	Setter	1694.35	Setter	81.0894
		2	6.61	2	66.3402	2	155.42	2	1691.22	2	80.8489	Setter	6.61	Setter	66.3402	Setter	155.42	Setter	1691.22	Setter	80.8489
		2	6.52	2	65.9504	2	152.291	2	1685.96	2	80.6035	Setter	6.52	Setter	65.9504	Setter	152.291	Setter	1685.96	Setter	80.6035
		2	6.5	2	65.7895	2	150.222	2	1683.33	2	79.128	Setter	6.5	Setter	65.7895	Setter	150.222	Setter	1683.33	Setter	79.128
		2	6.45	2	65.1493	2	148.758	2	1659.32	2	78.2346	Setter	6.45	Setter	65.1493	Setter	148.758	Setter	1659.32	Setter	78.2346
		2	6.4	2	64.6934	2	147.409	2	1658.07	2	75.0019	Setter	6.4	Setter	64.6934	Setter	147.409	Setter	1658.07	Setter	75.0019
		2	6.2	2	64.2857	2	146.485	2	1651.92	2	74.445	Setter	6.2	Setter	64.2857	Setter	146.485	Setter	1651.92	Setter	74.445
		2	6.11	2	63.9438	2	143.808	2	1646.02	2	72.5911	Setter	6.11	Setter	63.9438	Setter	143.808	Setter	1646.02	Setter	72.5911
		2	6.1	2	63.4444	2	142.692	2	1637.97	2	71.885	Setter	6.1	Setter	63.4444	Setter	142.692	Setter	1637.97	Setter	71.885
		2	6.06	2	62.7328	2	142.271	2	1637.1	2	71.7386	Setter	6.06	Setter	62.7328	Setter	142.271	Setter	1637.1	Setter	71.7386
		2	6.04	2	62.5862	2	140.236	2	1629.2	2	69.7327	Setter	6.04	Setter	62.5862	Setter	140.236	Setter	1629.2	Setter	69.7327
		2	6.01	2	62.2642	2	139.475	2	1620.63	2	68.9891	Setter	6.01	Setter	62.2642	Setter	139.475	Setter	1620.63	Setter	68.9891
		2	6	2	61.5607	2	136.133	2	1620.34	2	65.4615	Setter	6	Setter	61.5607	Setter	136.133	Setter	1620.34	Setter	65.4615
		2	5.99	2	61.0286	2	134.65	2	1612.3	2	63.0718	Setter	5.99	Setter	61.0286	Setter	134.65	Setter	1612.3	Setter	63.0718
		2	5.98	2	60.6707	2	128.803	2	1604.56	2	62.4286	Setter	5.98	Setter	60.6707	Setter	128.803	Setter	1604.56	Setter	62.4286
		2	5.85	2	60.0909	2	124.161	2	1572.42	2	61.4095	Setter	5.85	Setter	60.0909	Setter	124.161	Setter	1572.42	Setter	61.4095
		2	5.82	2	60.0617	2	122.637	2	1570.69	2	61.2368	Setter	5.82	Setter	60.0617	Setter	122.637	Setter	1570.69	Setter	61.2368
		2	5.78	2	60	2	122.35	2	1554	2	53.2248	Setter	5.78	Setter	60	Setter	122.35	Setter	1554	Setter	53.2248
		2	5.74	2	59.7594	2	120.302	2	1549.72	2	52.8665	Setter	5.74	Setter	59.7594	Setter	120.302	Setter	1549.72	Setter	52.8665
		2	5.71	2	59.7581	2	118.877	2	1535.43	2	52.7684	Setter	5.71	Setter	59.7581	Setter	118.877	Setter	1535.43	Setter	52.7684
		2	5.7	2	59.7	2	117.732	2	1535.13	2	48.0042	Setter	5.7	Setter	59.7	Setter	117.732	Setter	1535.13	Setter	48.0042
		2	5.69	2	59.2727	2	116.556	2	1512.55	2	47.5564	Setter	5.69	Setter	59.2727	Setter	116.556	Setter	1512.55	Setter	47.5564
		2	5.67	2	59.1176	2	111.432	2	1505.53	2	44.5181	Setter	5.67	Setter	59.1176	Setter	111.432	Setter	1505.53	Setter	44.5181
		2	5.43	2	59.0498	2	110.529	2	1499.5	2	44.5056	Setter	5.43	Setter	59.0498	Setter	110.529	Setter	1499.5	Setter	44.5056
		2	5.41	2	58.9701	2	109.961	2	1497.25	2	43.5846	Setter	5.41	Setter	58.9701	Setter	109.961	Setter	1497.25	Setter	43.5846
		2	5.26	2	58.4677	2	109.443	2	1487.63	2	41.516	Setter	5.26	Setter	58.4677	Setter	109.443	Setter	1487.63	Setter	41.516
		2	5.06	2	58.3442	2	109.113	2	1449.72	2	41.3192	Setter	5.06	Setter	58.3442	Setter	109.113	Setter	1449.72	Setter	41.3192
		2	4.975	2	57.7907	2	107.222	2	1420.63	2	40.5355	Setter	4.975	Setter	57.7907	Setter	107.222	Setter	1420.63	Setter	40.5355
		2	4.97	2	57.3103	2	106.113	2	1385.02	2	40.4567	Setter	4.97	Setter	57.3103	Setter	106.113	Setter	1385.02	Setter	40.4567
		2	4.96	2	57.2626	2	105.512	2	1379.67	2	40.3555	Setter	4.96	Setter	57.2626	Setter	105.512	Setter	1379.67	Setter	40.3555
		2	4.94	2	57	2	105.117	2	1371.64	2	40.2352	Setter	4.94	Setter	57	Setter	105.117	Setter	1371.64	Setter	40.2352
		2	4.91	2	56.9767	2	103.78	2	1369.42	2	40.0828	Setter	4.91	Setter	56.9767	Setter	103.78	Setter	1369.42	Setter	40.0828
		2	4.9	2	56.6667	2	103.537	2	1366.84	2	39.8341	Setter	4.9	Setter	56.6667	Setter	103.537	Setter	1366.84	Setter	39.8341
		2	4.75	2	56.5476	2	103.141	2	1365.63	2	39.4603	Setter	4.75	Setter	56.5476	Setter	103.141	Setter	1365.63	Setter	39.4603
		2	4.71	2	56.3415	2	100.084	2	1364.78	2	37.5794	Setter	4.71	Setter	56.3415	Setter	100.084	Setter	1364.78	Setter	37.5794
		2	4.62	2	56.1724	2	98.4016	2	1356.64	2	36.7472	Setter	4.62	Setter	56.1724	Setter	98.4016	Setter	1356.64	Setter	36.7472
		2	4.61	2	55.625	2	97.4746	2	1330.64	2	33.0434	Setter	4.61	Setter	55.625	Setter	97.4746	Setter	1330.64	Setter	33.0434
		2	4.45	2	55.5682	2	96.59	2	1315.45	2	32.5826	Setter	4.45	Setter	55.5682	Setter	96.59	Setter	1315.45	Setter	32.5826
		2	4.29	2	55.3759	2	96.5191	2	1313.83	2	29.864	Setter	4.29	Setter	55.3759	Setter	96.5191	Setter	1313.83	Setter	29.864
		2	4.21	2	54.1494	2	91.0642	2	1311.53	2	29.5219	Setter	4.21	Setter	54.1494	Setter	91.0642	Setter	1311.53	Setter	29.5219
		2	4.14	2	53.6066	2	87.7296	2	1294.21	2	28.7445	Setter	4.14	Setter	53.6066	Setter	87.7296	Setter	1294.21	Setter	28.7445
		2	4.14	2	52.8488	2	84.9114	2	1292.42	2	26.2182	Setter	4.14	Setter	52.8488	Setter	84.9114	Setter	1292.42	Setter	26.2182
		2	4.13	2	52.8	2	78.3682	2	1254.24	2	23.2994	Setter	4.13	Setter	52.8	Setter	78.3682	Setter	1254.24	Setter	23.2994
		2	4.1	2	52.521	2	73.9635	2	1253.16	2	21.3718	Setter	4.1	Setter	52.521	Setter	73.9635	Setter	1253.16	Setter	21.3718
		2	4.05	2	51.3636	2	73.2651	2	1238.13	2	13.4223	Setter	4.05	Setter	51.3636	Setter	73.2651	Setter	1238.13	Setter	13.4223
		2	3.86	2	50.2059	2	71.7079	2	1224.68	2	13.1525	Setter	3.86	Setter	50.2059	Setter	71.7079	Setter	1224.68	Setter	13.1525
		2	3.77	2	49.7535	2	69.8545	2	1181.4	2	12.8496	Setter	3.77	Setter	49.7535	Setter	69.8545	Setter	1181.4	Setter	12.8496
		2	3.74	2	49.5146	2	62.2182	2	1181.01	2	11.5225	Setter	3.74	Setter	49.5146	Setter	62.2182	Setter	1181.01	Setter	11.5225
		2	3.63	2	48.4722	2	60.8234	2	1134.43	2	9.10731	Setter	3.63	Setter	48.4722	Setter	60.8234	Setter	1134.43	Setter	9.10731
		2	3.57	2	48.4049	2	59.6195	2	1101.58	2	5.93467	Setter	3.57	Setter	48.4049	Setter	59.6195	Setter	1101.58	Setter	5.93467
		2	3.55	2	48.0882	2	59.4541	2	1072.43	2	930.981	Setter	3.55	Setter	48.0882	Setter	59.4541	Setter	1072.43	Libero	930.981
		2	3.49	2	46.9466	2	54.9133	2	1064.14	2	847.503	Setter	3.49	Setter	46.9466	Setter	54.9133	Setter	1064.14	Libero	847.503
		2	3.4	2	46.9075	2	51.8939	2	1037.64	2	760.52	Setter	3.4	Setter	46.9075	Setter	51.8939	Setter	1037.64	Libero	760.52
		2	3.39	2	45.6818	2	50.0014	2	1020.53	2	676.803	Setter	3.39	Setter	45.6818	Setter	50.0014	Setter	1020.53	Libero	676.803
		2	3.37	2	45	2	49.9082	2	970.972	2	665.832	Setter	3.37	Setter	45	Setter	49.9082	Setter	970.972	Libero	665.832
		2	3.35	2	44.6129	2	43.7943	2	961.229	2	661.368	Setter	3.35	Setter	44.6129	Setter	43.7943	Setter	961.229	Libero	661.368
		2	3.3	2	42.8889	2	41.7426	2	956.425	2	655.945	Setter	3.3	Setter	42.8889	Setter	41.7426	Setter	956.425	Libero	655.945
		2	3.14	2	42.2222	2	41.6782	2	929.601	2	644.01	Setter	3.14	Setter	42.2222	Setter	41.6782	Setter	929.601	Libero	644.01
		2	2.8	2	41.5556	2	37.4195	2	827.833	2	622.134	Setter	2.8	Setter	41.5556	Setter	37.4195	Setter	827.833	Libero	622.134
		2	2.78	2	41.2774	2	35.3248	2	809.322	2	605.865	Setter	2.78	Setter	41.2774	Setter	35.3248	Setter	809.322	Libero	605.865
		2	2.73	2	41.0188	2	35.0706	2	779.416	2	604.232	Setter	2.73	Setter	41.0188	Setter	35.0706	Setter	779.416	Libero	604.232
		2	2.6	2	40.6034	2	20.9743	2	757.575	2	583.925	Setter	2.6	Setter	40.6034	Setter	20.9743	Setter	757.575	Libero	583.925
		2	2.57	2	40.5682	2	15.0007	2	522.137	2	572.217	Setter	2.57	Setter	40.5682	Setter	15.0007	Setter	522.137	Libero	572.217
		2	2.55	2	40.5	2	773.133	2	443.385	2	519.968	Setter	2.55	Setter	40.5	Libero	773.133	Setter	443.385	Libero	519.968
		2	2.5	2	39.8077	2	765.347	2	433.538	2	515.939	Setter	2.5	Setter	39.8077	Libero	765.347	Setter	433.538	Libero	515.939
		2	2.2	2	39.4922	2	740.387	2	406.087	2	487.427	Setter	2.2	Setter	39.4922	Libero	740.387	Setter	406.087	Libero	487.427
		2	2.18	2	39.0566	2	724.225	2	401.804	2	480.032	Setter	2.18	Setter	39.0566	Libero	724.225	Setter	401.804	Libero	480.032
		2	2.04	2	33.871	2	721.513	2	291.309	2	470.792	Setter	2.04	Setter	33.871	Libero	721.513	Setter	291.309	Libero	470.792
		2	1.99	2	33.0952	2	709.285	2	5015.06	2	464.827	Setter	1.99	Setter	33.0952	Libero	709.285	Libero	5015.06	Libero	464.827
		2	1.92	2	32.7273	2	675.763	2	4959.05	2	435.062	Setter	1.92	Setter	32.7273	Libero	675.763	Libero	4959.05	Libero	435.062
		2	1.83	2	32.7202	2	654.038	2	4141.09	2	427.53	Setter	1.83	Setter	32.7202	Libero	654.038	Libero	4141.09	Libero	427.53
		2	1.76	2	30.2632	2	648.711	2	3794.21	2	426.396	Setter	1.76	Setter	30.2632	Libero	648.711	Libero	3794.21	Libero	426.396
		2	1.63	2	29.0845	2	639.843	2	3568.53	2	421.189	Setter	1.63	Setter	29.0845	Libero	639.843	Libero	3568.53	Libero	421.189
		2	1.62	2	28.3456	2	626.286	2	3486.26	2	411.605	Setter	1.62	Setter	28.3456	Libero	626.286	Libero	3486.26	Libero	411.605
		2	1.52	2	27.8182	2	566.795	2	3274.12	2	408.682	Setter	1.52	Setter	27.8182	Libero	566.795	Libero	3274.12	Libero	408.682
		2	1.2	2	27.4615	2	540.048	2	3219.11	2	397.937	Setter	1.2	Setter	27.4615	Libero	540.048	Libero	3219.11	Libero	397.937
		2	1.19	2	23.3036	2	535.981	2	3164.72	2	382.699	Setter	1.19	Setter	23.3036	Libero	535.981	Libero	3164.72	Libero	382.699
		2	1.15	2	19.8482	2	533.656	2	3111.98	2	379.598	Setter	1.15	Setter	19.8482	Libero	533.656	Libero	3111.98	Libero	379.598
		2	0.87	2	19.4681	2	522.354	2	3023.45	2	370.749	Setter	0.87	Setter	19.4681	Libero	522.354	Libero	3023.45	Libero	370.749
		2	0.741	2	16.2276	2	490.026	2	3003.93	2	356.496	Setter	0.741	Setter	16.2276	Libero	490.026	Libero	3003.93	Libero	356.496
		2	34.18	2	125.914	2	488.325	2	3001.19	2	348.732	Libero	34.18	Libero	125.914	Libero	488.325	Libero	3001.19	Libero	348.732
		2	31.43	2	120.949	2	478.927	2	2845.22	2	325.334	Libero	31.43	Libero	120.949	Libero	478.927	Libero	2845.22	Libero	325.334
		2	29.4	2	117.862	2	476.573	2	2839.34	2	320.529	Libero	29.4	Libero	117.862	Libero	476.573	Libero	2839.34	Libero	320.529
		2	26.6	2	112.371	2	467.628	2	2795.04	2	318.997	Libero	26.6	Libero	112.371	Libero	467.628	Libero	2795.04	Libero	318.997
		2	26.1	2	111.507	2	456.392	2	2767.14	2	318.062	Libero	26.1	Libero	111.507	Libero	456.392	Libero	2767.14	Libero	318.062
		2	25.4	2	110	2	436.355	2	2758.37	2	314.701	Libero	25.4	Libero	110	Libero	436.355	Libero	2758.37	Libero	314.701
		2	24.361	2	107.392	2	427.794	2	2749.18	2	312.134	Libero	24.361	Libero	107.392	Libero	427.794	Libero	2749.18	Libero	312.134
		2	23.706	2	103.068	2	422.49	2	2724.85	2	311.791	Libero	23.706	Libero	103.068	Libero	422.49	Libero	2724.85	Libero	311.791
		2	23.26	2	98.5321	2	417.922	2	2724.21	2	307.946	Libero	23.26	Libero	98.5321	Libero	417.922	Libero	2724.21	Libero	307.946
		2	22.51	2	97.1767	2	415.461	2	2698.93	2	302.895	Libero	22.51	Libero	97.1767	Libero	415.461	Libero	2698.93	Libero	302.895
		2	22.2	2	95.8333	2	412.627	2	2663.53	2	286.107	Libero	22.2	Libero	95.8333	Libero	412.627	Libero	2663.53	Libero	286.107
		2	21.57	2	95.8333	2	391.606	2	2645.96	2	266.284	Libero	21.57	Libero	95.8333	Libero	391.606	Libero	2645.96	Libero	266.284
		2	20.66	2	94.9559	2	389.405	2	2643.45	2	262.056	Libero	20.66	Libero	94.9559	Libero	389.405	Libero	2643.45	Libero	262.056
		2	20.6	2	94.8718	2	384.908	2	2618.81	2	252.942	Libero	20.6	Libero	94.8718	Libero	384.908	Libero	2618.81	Libero	252.942
		2	20.36	2	93.2888	2	363.923	2	2601.78	2	250.681	Libero	20.36	Libero	93.2888	Libero	363.923	Libero	2601.78	Libero	250.681
		2	19.4	2	91.7476	2	363.325	2	2590.94	2	241.627	Libero	19.4	Libero	91.7476	Libero	363.325	Libero	2590.94	Libero	241.627
		2	19.1	2	90.7965	2	361.862	2	2571.37	2	241.474	Libero	19.1	Libero	90.7965	Libero	361.862	Libero	2571.37	Libero	241.474
		2	17.5	2	90.7895	2	354.198	2	2562.84	2	240.268	Libero	17.5	Libero	90.7895	Libero	354.198	Libero	2562.84	Libero	240.268
		2	16.8	2	89.3617	2	352.077	2	2561.04	2	238.029	Libero	16.8	Libero	89.3617	Libero	352.077	Libero	2561.04	Libero	238.029
		2	16.79	2	88.8621	2	350.818	2	2550.96	2	232.505	Libero	16.79	Libero	88.8621	Libero	350.818	Libero	2550.96	Libero	232.505
		2	16.38	2	88.1944	2	345.65	2	2541.82	2	219.279	Libero	16.38	Libero	88.1944	Libero	345.65	Libero	2541.82	Libero	219.279
		2	16.3	2	87.6176	2	343.22	2	2534.94	2	218.74	Libero	16.3	Libero	87.6176	Libero	343.22	Libero	2534.94	Libero	218.74
		2	15.09	2	86.9758	2	322.575	2	2529.15	2	214.746	Libero	15.09	Libero	86.9758	Libero	322.575	Libero	2529.15	Libero	214.746
		2	15.04	2	86.8448	2	321.038	2	2526.87	2	207.738	Libero	15.04	Libero	86.8448	Libero	321.038	Libero	2526.87	Libero	207.738
		2	15.03	2	86.8421	2	289.109	2	2525.82	2	205.204	Libero	15.03	Libero	86.8421	Libero	289.109	Libero	2525.82	Libero	205.204
		2	14.9	2	86.7241	2	284.617	2	2500.7	2	204.82	Libero	14.9	Libero	86.7241	Libero	284.617	Libero	2500.7	Libero	204.82
		2	14.37	2	85.3636	2	278.004	2	2494.79	2	203.98	Libero	14.37	Libero	85.3636	Libero	278.004	Libero	2494.79	Libero	203.98
		2	13.53	2	85.2128	2	276.656	2	2476.92	2	194.845	Libero	13.53	Libero	85.2128	Libero	276.656	Libero	2476.92	Libero	194.845
		2	13	2	85.0634	2	273.295	2	2470.55	2	192.875	Libero	13	Libero	85.0634	Libero	273.295	Libero	2470.55	Libero	192.875
		2	12.91	2	84.403	2	272.108	2	2457.04	2	192.867	Libero	12.91	Libero	84.403	Libero	272.108	Libero	2457.04	Libero	192.867
		2	12.74	2	83.8938	2	269.734	2	2441.21	2	192.471	Libero	12.74	Libero	83.8938	Libero	269.734	Libero	2441.21	Libero	192.471
		2	12.64	2	83.125	2	265.754	2	2435.97	2	191.034	Libero	12.64	Libero	83.125	Libero	265.754	Libero	2435.97	Libero	191.034
		2	12.55	2	83.0831	2	252.244	2	2429.78	2	190.406	Libero	12.55	Libero	83.0831	Libero	252.244	Libero	2429.78	Libero	190.406
		2	12.342	2	82.3661	2	244.689	2	2427.1	2	186.439	Libero	12.342	Libero	82.3661	Libero	244.689	Libero	2427.1	Libero	186.439
		2	12.1	2	82.1229	2	241.587	2	2387.71	2	186.011	Libero	12.1	Libero	82.1229	Libero	241.587	Libero	2387.71	Libero	186.011
		2	12.079	2	82.093	2	240.937	2	2365.5	2	175.93	Libero	12.079	Libero	82.093	Libero	240.937	Libero	2365.5	Libero	175.93
		2	11.81	2	81.1628	2	237.942	2	2364.62	2	175.541	Libero	11.81	Libero	81.1628	Libero	237.942	Libero	2364.62	Libero	175.541
		2	11.8	2	80.625	2	237.098	2	2356.58	2	174.757	Libero	11.8	Libero	80.625	Libero	237.098	Libero	2356.58	Libero	174.757
		2	11.7	2	80.5497	2	234.386	2	2342.53	2	174.315	Libero	11.7	Libero	80.5497	Libero	234.386	Libero	2342.53	Libero	174.315
		2	11.07	2	79.9079	2	228.786	2	2326.55	2	173.768	Libero	11.07	Libero	79.9079	Libero	228.786	Libero	2326.55	Libero	173.768
		2	10.9	2	79.1436	2	228.411	2	2320.64	2	170.702	Libero	10.9	Libero	79.1436	Libero	228.411	Libero	2320.64	Libero	170.702
		2	10.7	2	78.5417	2	223.512	2	2305.98	2	170.308	Libero	10.7	Libero	78.5417	Libero	223.512	Libero	2305.98	Libero	170.308
		2	10.66	2	77.46	2	220.321	2	2279.34	2	169.638	Libero	10.66	Libero	77.46	Libero	220.321	Libero	2279.34	Libero	169.638
		2	10.63	2	77.4	2	216.317	2	2275.51	2	167.141	Libero	10.63	Libero	77.4	Libero	216.317	Libero	2275.51	Libero	167.141
		2	10.11	2	77.2059	2	215.55	2	2269.11	2	166.891	Libero	10.11	Libero	77.2059	Libero	215.55	Libero	2269.11	Libero	166.891
		2	10	2	77.1269	2	213.936	2	2251.26	2	165.112	Libero	10	Libero	77.1269	Libero	213.936	Libero	2251.26	Libero	165.112
		2	9.93	2	76.6791	2	208.062	2	2242.94	2	163.409	Libero	9.93	Libero	76.6791	Libero	208.062	Libero	2242.94	Libero	163.409
		2	9.53	2	76.5	2	206.752	2	2238.65	2	161.941	Libero	9.53	Libero	76.5	Libero	206.752	Libero	2238.65	Libero	161.941
		2	9.44	2	75.7627	2	206.27	2	2234.49	2	158.881	Libero	9.44	Libero	75.7627	Libero	206.27	Libero	2234.49	Libero	158.881
		2	9.33	2	75.4335	2	204.464	2	2225.22	2	158.671	Libero	9.33	Libero	75.4335	Libero	204.464	Libero	2225.22	Libero	158.671
		2	9.15	2	75.3947	2	203.575	2	2220.06	2	158.491	Libero	9.15	Libero	75.3947	Libero	203.575	Libero	2220.06	Libero	158.491
		2	8.93	2	75.0704	2	202.98	2	2212.69	2	153.065	Libero	8.93	Libero	75.0704	Libero	202.98	Libero	2212.69	Libero	153.065
		2	8.81	2	74.8592	2	201.731	2	2211.28	2	152.484	Libero	8.81	Libero	74.8592	Libero	201.731	Libero	2211.28	Libero	152.484
		2	8.69	2	74.5276	2	201.079	2	2205.94	2	151.829	Libero	8.69	Libero	74.5276	Libero	201.079	Libero	2205.94	Libero	151.829
		2	8.63	2	74.3644	2	199.416	2	2200.13	2	150.066	Libero	8.63	Libero	74.3644	Libero	199.416	Libero	2200.13	Libero	150.066
		2	8.59	2	73.9714	2	196.632	2	2178	2	149.54	Libero	8.59	Libero	73.9714	Libero	196.632	Libero	2178	Libero	149.54
		2	8.589	2	73.5241	2	194.459	2	2168.05	2	149.495	Libero	8.589	Libero	73.5241	Libero	194.459	Libero	2168.05	Libero	149.495
		2	8.4	2	73.0645	2	191.058	2	2158.78	2	148.016	Libero	8.4	Libero	73.0645	Libero	191.058	Libero	2158.78	Libero	148.016
		2	8.05	2	73.0645	2	190.789	2	2155.44	2	147.871	Libero	8.05	Libero	73.0645	Libero	190.789	Libero	2155.44	Libero	147.871
		2	8.05	2	72.7989	2	190.777	2	2155.38	2	145.844	Libero	8.05	Libero	72.7989	Libero	190.777	Libero	2155.38	Libero	145.844
		2	7.59	2	72.5686	2	190.509	2	2153.67	2	144.575	Libero	7.59	Libero	72.5686	Libero	190.509	Libero	2153.67	Libero	144.575
		2	7.58	2	72.2449	2	190.002	2	2149.24	2	142.89	Libero	7.58	Libero	72.2449	Libero	190.002	Libero	2149.24	Libero	142.89
		2	7.54	2	72.2426	2	189.886	2	2148.51	2	137.944	Libero	7.54	Libero	72.2426	Libero	189.886	Libero	2148.51	Libero	137.944
		2	7.54	2	71.9557	2	189.65	2	2144.9	2	132.485	Libero	7.54	Libero	71.9557	Libero	189.65	Libero	2144.9	Libero	132.485
		2	7.4	2	71.822	2	187.636	2	2140.7	2	131.614	Libero	7.4	Libero	71.822	Libero	187.636	Libero	2140.7	Libero	131.614
		2	7.36	2	71.8033	2	185.655	2	2120.61	2	124.294	Libero	7.36	Libero	71.8033	Libero	185.655	Libero	2120.61	Libero	124.294
		2	7.22	2	71.4912	2	184.404	2	2117.24	2	118.535	Libero	7.22	Libero	71.4912	Libero	184.404	Libero	2117.24	Libero	118.535
		2	7.19	2	70.8984	2	183.031	2	2085.61	2	118.376	Libero	7.19	Libero	70.8984	Libero	183.031	Libero	2085.61	Libero	118.376
		2	7.18	2	70.7692	2	177.233	2	2004.35	2	117.304	Libero	7.18	Libero	70.7692	Libero	177.233	Libero	2004.35	Libero	117.304
		2	7.16	2	70.4741	2	176.686	2	2004.11	2	114.182	Libero	7.16	Libero	70.4741	Libero	176.686	Libero	2004.11	Libero	114.182
		2	7.06	2	70.0621	2	176.012	2	1998.16	2	109.178	Libero	7.06	Libero	70.0621	Libero	176.012	Libero	1998.16	Libero	109.178
		2	6.98	2	69.7317	2	174.767	2	1997.99	2	107.862	Libero	6.98	Libero	69.7317	Libero	174.767	Libero	1997.99	Libero	107.862
		2	6.93	2	69.6186	2	173.534	2	1982.87	2	107.822	Libero	6.93	Libero	69.6186	Libero	173.534	Libero	1982.87	Libero	107.822
		2	6.89	2	69.4839	2	168.645	2	1964.16	2	106.95	Libero	6.89	Libero	69.4839	Libero	168.645	Libero	1964.16	Libero	106.95
		2	6.88	2	68.9391	2	160.465	2	1959.54	2	105.411	Libero	6.88	Libero	68.9391	Libero	160.465	Libero	1959.54	Libero	105.411
		2	6.85	2	68.8235	2	159.165	2	1954.77	2	104.898	Libero	6.85	Libero	68.8235	Libero	159.165	Libero	1954.77	Libero	104.898
		2	6.84	2	68.8168	2	154.774	2	1914.91	2	104.65	Libero	6.84	Libero	68.8168	Libero	154.774	Libero	1914.91	Libero	104.65
		2	6.67	2	68.6943	2	153.024	2	1903.59	2	104.416	Libero	6.67	Libero	68.6943	Libero	153.024	Libero	1903.59	Libero	104.416
		2	6.55	2	68.3628	2	151.585	2	1902.89	2	98.9728	Libero	6.55	Libero	68.3628	Libero	151.585	Libero	1902.89	Libero	98.9728
		2	6.37	2	68.1132	2	151.377	2	1893.19	2	97.6331	Libero	6.37	Libero	68.1132	Libero	151.377	Libero	1893.19	Libero	97.6331
		2	6.35	2	67.8733	2	146.795	2	1887.49	2	92.5714	Libero	6.35	Libero	67.8733	Libero	146.795	Libero	1887.49	Libero	92.5714
		2	6.31	2	67.7755	2	146.037	2	1872.46	2	89.6466	Libero	6.31	Libero	67.7755	Libero	146.037	Libero	1872.46	Libero	89.6466
		2	6.3	2	67.2727	2	144.476	2	1857.89	2	88.5469	Libero	6.3	Libero	67.2727	Libero	144.476	Libero	1857.89	Libero	88.5469
		2	6.15	2	65.5263	2	142.922	2	1850.54	2	88.4652	Libero	6.15	Libero	65.5263	Libero	142.922	Libero	1850.54	Libero	88.4652
		2	6.1	2	65.3571	2	139.832	2	1846.13	2	86.8715	Libero	6.1	Libero	65.3571	Libero	139.832	Libero	1846.13	Libero	86.8715
		2	6.05	2	64.8936	2	138.843	2	1833.69	2	85.5194	Libero	6.05	Libero	64.8936	Libero	138.843	Libero	1833.69	Libero	85.5194
		2	6.04	2	63.815	2	138.174	2	1832.33	2	84.2683	Libero	6.04	Libero	63.815	Libero	138.174	Libero	1832.33	Libero	84.2683
		2	6.01	2	63.7975	2	134.283	2	1831.18	2	83.3292	Libero	6.01	Libero	63.7975	Libero	134.283	Libero	1831.18	Libero	83.3292
		2	5.93	2	63.3228	2	132.686	2	1798.64	2	80.7418	Libero	5.93	Libero	63.3228	Libero	132.686	Libero	1798.64	Libero	80.7418
		2	5.91	2	62.1287	2	126.002	2	1776.34	2	64.3555	Libero	5.91	Libero	62.1287	Libero	126.002	Libero	1776.34	Libero	64.3555
		2	5.81	2	61.993	2	123.074	2	1759.5	2	47.1607	Libero	5.81	Libero	61.993	Libero	123.074	Libero	1759.5	Libero	47.1607
		2	5.65	2	61.5152	2	122.139	2	1747.9	2	30.3151	Libero	5.65	Libero	61.5152	Libero	122.139	Libero	1747.9	Libero	30.3151
		2	5.52	2	60.7955	2	116.209	2	1745.24	2	18.9399	Libero	5.52	Libero	60.7955	Libero	116.209	Libero	1745.24	Libero	18.9399
		2	5.51	2	60.6193	2	103.118	2	1743.97	2	14.4067	Libero	5.51	Libero	60.6193	Libero	103.118	Libero	1743.97	Libero	14.4067
		2	5.35	2	60.6	2	102.979	2	1712.06	2	10.6937	Libero	5.35	Libero	60.6	Libero	102.979	Libero	1712.06	Libero	10.6937
		2	5.34	2	60.5128	2	98.0717	2	1693.25	2	9.70022	Libero	5.34	Libero	60.5128	Libero	98.0717	Libero	1693.25	Libero	9.70022
		2	5.2	2	60.436	2	94.2837	2	1652.9	2	7.57004	Libero	5.2	Libero	60.436	Libero	94.2837	Libero	1652.9	Libero	7.57004
		2	5.14	2	60.2551	2	89.889	2	1590.34	2	7.54531	Libero	5.14	Libero	60.2551	Libero	89.889	Libero	1590.34	Libero	7.54531
		2	5.05	2	60	2	87.6948	2	1574.03	2	5.56043	Libero	5.05	Libero	60	Libero	87.6948	Libero	1574.03	Libero	5.56043
		2	4.77	2	59.375	2	53.0114	2	1477.49	2	1005.33	Libero	4.77	Libero	59.375	Libero	53.0114	Libero	1477.49	Outside	1005.33
		2	4.6	2	59.1595	2	52.7151	2	1476.89	2	873.383	Libero	4.6	Libero	59.1595	Libero	52.7151	Libero	1476.89	Outside	873.383
		2	4.45	2	59.0074	2	48.9866	2	1470.26	2	852.069	Libero	4.45	Libero	59.0074	Libero	48.9866	Libero	1470.26	Outside	852.069
		2	4.42	2	58.9896	2	48.9719	2	1465.14	2	818.199	Libero	4.42	Libero	58.9896	Libero	48.9719	Libero	1465.14	Outside	818.199
		2	4.34	2	58.0705	2	37.1703	2	1412.01	2	803.155	Libero	4.34	Libero	58.0705	Libero	37.1703	Libero	1412.01	Outside	803.155
		2	4.06	2	57.9091	2	36.4747	2	1399.4	2	747.563	Libero	4.06	Libero	57.9091	Libero	36.4747	Libero	1399.4	Outside	747.563
		2	3.96	2	55.3191	2	36.3274	2	1386.41	2	734.901	Libero	3.96	Libero	55.3191	Libero	36.3274	Libero	1386.41	Outside	734.901
		2	3.9	2	54.5565	2	35.9524	2	1309.81	2	733.283	Libero	3.9	Libero	54.5565	Libero	35.9524	Libero	1309.81	Outside	733.283
		2	3.82	2	54.3443	2	33.6609	2	1204.23	2	715.246	Libero	3.82	Libero	54.3443	Libero	33.6609	Libero	1204.23	Outside	715.246
		2	3.76	2	54.2683	2	26.5063	2	1189.3	2	675.208	Libero	3.76	Libero	54.2683	Libero	26.5063	Libero	1189.3	Outside	675.208
		2	3.56	2	54.2308	2	11.7771	2	1147.42	2	660.375	Libero	3.56	Libero	54.2308	Libero	11.7771	Libero	1147.42	Outside	660.375
		2	3.54	2	53.5714	2	923.213	2	1135.23	2	638.904	Libero	3.54	Libero	53.5714	Outside	923.213	Libero	1135.23	Outside	638.904
		2	3.45	2	52.5	2	883.285	2	1115.11	2	628.634	Libero	3.45	Libero	52.5	Outside	883.285	Libero	1115.11	Outside	628.634
		2	3.13	2	52.2263	2	881.069	2	911.867	2	602.621	Libero	3.13	Libero	52.2263	Outside	881.069	Libero	911.867	Outside	602.621
		2	3.1	2	50.7055	2	831.919	2	901.631	2	585.614	Libero	3.1	Libero	50.7055	Outside	831.919	Libero	901.631	Outside	585.614
		2	3.1	2	50.0649	2	819.487	2	681.406	2	577.416	Libero	3.1	Libero	50.0649	Outside	819.487	Libero	681.406	Outside	577.416
		2	3.02	2	48.5915	2	813.388	2	229.823	2	575.01	Libero	3.02	Libero	48.5915	Outside	813.388	Libero	229.823	Outside	575.01
		2	3	2	48.5106	2	783.621	2	125.289	2	571.552	Libero	3	Libero	48.5106	Outside	783.621	Libero	125.289	Outside	571.552
		2	2.92	2	47.561	2	770.41	2	5780.27	2	545.996	Libero	2.92	Libero	47.561	Outside	770.41	Outside	5780.27	Outside	545.996
		2	2.58	2	46.3636	2	764.998	2	5165.25	2	544.652	Libero	2.58	Libero	46.3636	Outside	764.998	Outside	5165.25	Outside	544.652
		2	2.44	2	46.0526	2	729.331	2	4796.53	2	537.952	Libero	2.44	Libero	46.0526	Outside	729.331	Outside	4796.53	Outside	537.952
		2	2	2	42.8226	2	692.801	2	3990.9	2	515.472	Libero	2	Libero	42.8226	Outside	692.801	Outside	3990.9	Outside	515.472
		2	2	2	42.381	2	690.89	2	3953.67	2	498.716	Libero	2	Libero	42.381	Outside	690.89	Outside	3953.67	Outside	498.716
		2	2	2	41.8868	2	686.512	2	3836.07	2	465.999	Libero	2	Libero	41.8868	Outside	686.512	Outside	3836.07	Outside	465.999
		2	1.9	2	41.8661	2	647.322	2	3656.77	2	461.825	Libero	1.9	Libero	41.8661	Outside	647.322	Outside	3656.77	Outside	461.825
		2	1.75	2	41.7606	2	645.409	2	3363.43	2	460.37	Libero	1.75	Libero	41.7606	Outside	645.409	Outside	3363.43	Outside	460.37
		2	1.563	2	38.75	2	619.317	2	3324.67	2	456.165	Libero	1.563	Libero	38.75	Outside	619.317	Outside	3324.67	Outside	456.165
		2	1.52	2	37.5	2	617.869	2	3307.68	2	445.611	Libero	1.52	Libero	37.5	Outside	617.869	Outside	3307.68	Outside	445.611
		2	1.48	2	34.8837	2	617.421	2	3223.81	2	445.511	Libero	1.48	Libero	34.8837	Outside	617.421	Outside	3223.81	Outside	445.511
		2	1.36	2	33.6	2	605.919	2	3183.49	2	435.911	Libero	1.36	Libero	33.6	Outside	605.919	Outside	3183.49	Outside	435.911
		2	1.12	2	27.2727	2	605.053	2	3169.92	2	428.484	Libero	1.12	Libero	27.2727	Outside	605.053	Outside	3169.92	Outside	428.484
		2	0.61	2	15.25	2	595.561	2	3068.53	2	420.654	Libero	0.61	Libero	15.25	Outside	595.561	Outside	3068.53	Outside	420.654
		2	0.36	2	8.4375	2	587.968	2	3050.93	2	414.448	Libero	0.36	Libero	8.4375	Outside	587.968	Outside	3050.93	Outside	414.448
		2	34.12	2	144.778	2	574.894	2	3018.06	2	409.035	Outside	34.12	Outside	144.778	Outside	574.894	Outside	3018.06	Outside	409.035
		2	32.4	2	127.885	2	565.676	2	2976.21	2	406.953	Outside	32.4	Outside	127.885	Outside	565.676	Outside	2976.21	Outside	406.953
		2	30.23	2	125.444	2	537.238	2	2949.7	2	406.695	Outside	30.23	Outside	125.444	Outside	537.238	Outside	2949.7	Outside	406.695
		2	30.14	2	118.272	2	532.022	2	2941.07	2	401.488	Outside	30.14	Outside	118.272	Outside	532.022	Outside	2941.07	Outside	401.488
		2	28.2	2	117.331	2	522.729	2	2932	2	394.251	Outside	28.2	Outside	117.331	Outside	522.729	Outside	2932	Outside	394.251
		2	28.03	2	116.514	2	520.817	2	2918.46	2	390.349	Outside	28.03	Outside	116.514	Outside	520.817	Outside	2918.46	Outside	390.349
		2	27.97	2	114.773	2	517.543	2	2918.1	2	389.876	Outside	27.97	Outside	114.773	Outside	517.543	Outside	2918.1	Outside	389.876
		2	27.94	2	114.706	2	507.55	2	2909.07	2	386.968	Outside	27.94	Outside	114.706	Outside	507.55	Outside	2909.07	Outside	386.968
		2	27.68	2	114	2	502.495	2	2885.02	2	378.159	Outside	27.68	Outside	114	Outside	502.495	Outside	2885.02	Outside	378.159
		2	27.42	2	113.017	2	492.301	2	2870.79	2	377.218	Outside	27.42	Outside	113.017	Outside	492.301	Outside	2870.79	Outside	377.218
		2	27.4	2	112.774	2	485.571	2	2842.85	2	370.444	Outside	27.4	Outside	112.774	Outside	485.571	Outside	2842.85	Outside	370.444
		2	26.82	2	112.612	2	484.997	2	2825.82	2	369.415	Outside	26.82	Outside	112.612	Outside	484.997	Outside	2825.82	Outside	369.415
		2	26.45	2	112.059	2	479.714	2	2804.91	2	368.474	Outside	26.45	Outside	112.059	Outside	479.714	Outside	2804.91	Outside	368.474
		2	24.42	2	111.818	2	479.549	2	2799.61	2	364.976	Outside	24.42	Outside	111.818	Outside	479.549	Outside	2799.61	Outside	364.976
		2	24.17	2	110.706	2	479.351	2	2778.82	2	361.057	Outside	24.17	Outside	110.706	Outside	479.351	Outside	2778.82	Outside	361.057
		2	23.06	2	110.089	2	469.368	2	2760.79	2	360.659	Outside	23.06	Outside	110.089	Outside	469.368	Outside	2760.79	Outside	360.659
		2	22.98	2	109.091	2	469.348	2	2747.64	2	360.142	Outside	22.98	Outside	109.091	Outside	469.348	Outside	2747.64	Outside	360.142
		2	22.78	2	108.721	2	467.849	2	2718.74	2	353.558	Outside	22.78	Outside	108.721	Outside	467.849	Outside	2718.74	Outside	353.558
		2	22.53	2	107.82	2	464.332	2	2713.83	2	349.249	Outside	22.53	Outside	107.82	Outside	464.332	Outside	2713.83	Outside	349.249
		2	22.11	2	107.578	2	462.75	2	2712.23	2	347.856	Outside	22.11	Outside	107.578	Outside	462.75	Outside	2712.23	Outside	347.856
		2	21.85	2	106.805	2	457.434	2	2709.95	2	345.877	Outside	21.85	Outside	106.805	Outside	457.434	Outside	2709.95	Outside	345.877
		2	21.76	2	106.625	2	451.333	2	2709.39	2	343.371	Outside	21.76	Outside	106.625	Outside	451.333	Outside	2709.39	Outside	343.371
		2	21.7	2	104.85	2	442.534	2	2703.15	2	343.198	Outside	21.7	Outside	104.85	Outside	442.534	Outside	2703.15	Outside	343.198
		2	21.4	2	103.935	2	438.224	2	2675.07	2	337.966	Outside	21.4	Outside	103.935	Outside	438.224	Outside	2675.07	Outside	337.966
		2	21.11	2	103.488	2	430.438	2	2673.41	2	330.21	Outside	21.11	Outside	103.488	Outside	430.438	Outside	2673.41	Outside	330.21
		2	21	2	103.191	2	427.749	2	2664.64	2	329.81	Outside	21	Outside	103.191	Outside	427.749	Outside	2664.64	Outside	329.81
		2	19.95	2	99.7881	2	424.886	2	2664.55	2	325.047	Outside	19.95	Outside	99.7881	Outside	424.886	Outside	2664.55	Outside	325.047
		2	19.41	2	99.7018	2	421.543	2	2653.34	2	321.74	Outside	19.41	Outside	99.7018	Outside	421.543	Outside	2653.34	Outside	321.74
		2	19.31	2	99.3396	2	411.945	2	2636.39	2	317.209	Outside	19.31	Outside	99.3396	Outside	411.945	Outside	2636.39	Outside	317.209
		2	18.8	2	98.75	2	410.332	2	2635.89	2	316.502	Outside	18.8	Outside	98.75	Outside	410.332	Outside	2635.89	Outside	316.502
		2	18.77	2	98.4615	2	408.218	2	2630.33	2	315.013	Outside	18.77	Outside	98.4615	Outside	408.218	Outside	2630.33	Outside	315.013
		2	18.66	2	97.9134	2	406.55	2	2628.56	2	310.972	Outside	18.66	Outside	97.9134	Outside	406.55	Outside	2628.56	Outside	310.972
		2	18.44	2	97.56	2	402.803	2	2605.18	2	301.807	Outside	18.44	Outside	97.56	Outside	402.803	Outside	2605.18	Outside	301.807
		2	18.24	2	96.7742	2	401.081	2	2599.11	2	294.459	Outside	18.24	Outside	96.7742	Outside	401.081	Outside	2599.11	Outside	294.459
		2	18	2	93.75	2	400.966	2	2591.52	2	289.757	Outside	18	Outside	93.75	Outside	400.966	Outside	2591.52	Outside	289.757
		2	17.9	2	93.6207	2	398.831	2	2584.67	2	289.633	Outside	17.9	Outside	93.6207	Outside	398.831	Outside	2584.67	Outside	289.633
		2	17.8	2	93.6176	2	392.342	2	2580.76	2	287.376	Outside	17.8	Outside	93.6176	Outside	392.342	Outside	2580.76	Outside	287.376
		2	17.74	2	93.4091	2	387.165	2	2556.73	2	281.919	Outside	17.74	Outside	93.4091	Outside	387.165	Outside	2556.73	Outside	281.919
		2	17.65	2	93.0195	2	379.625	2	2555.01	2	273.005	Outside	17.65	Outside	93.0195	Outside	379.625	Outside	2555.01	Outside	273.005
		2	17.56	2	92.7212	2	379.084	2	2536.3	2	270.632	Outside	17.56	Outside	92.7212	Outside	379.084	Outside	2536.3	Outside	270.632
		2	16.78	2	92.6613	2	376.888	2	2531.49	2	270.365	Outside	16.78	Outside	92.6613	Outside	376.888	Outside	2531.49	Outside	270.365
		2	16.7	2	92.6471	2	372.196	2	2511.77	2	268.008	Outside	16.7	Outside	92.6471	Outside	372.196	Outside	2511.77	Outside	268.008
		2	16.66	2	92.4828	2	367.941	2	2510.53	2	266.567	Outside	16.66	Outside	92.4828	Outside	367.941	Outside	2510.53	Outside	266.567
		2	16.3	2	92.4146	2	366.299	2	2509.76	2	264.741	Outside	16.3	Outside	92.4146	Outside	366.299	Outside	2509.76	Outside	264.741
		2	16.3	2	91.5282	2	364.68	2	2505.52	2	261.634	Outside	16.3	Outside	91.5282	Outside	364.68	Outside	2505.52	Outside	261.634
		2	16.08	2	91.2644	2	363.676	2	2500.62	2	260.001	Outside	16.08	Outside	91.2644	Outside	363.676	Outside	2500.62	Outside	260.001
		2	15.88	2	91.0547	2	355.999	2	2496.71	2	259.97	Outside	15.88	Outside	91.0547	Outside	355.999	Outside	2496.71	Outside	259.97
		2	15.7	2	90.9658	2	351.491	2	2489.6	2	258.494	Outside	15.7	Outside	90.9658	Outside	351.491	Outside	2489.6	Outside	258.494
		2	15.25	2	89.1573	2	336.698	2	2475.29	2	256.083	Outside	15.25	Outside	89.1573	Outside	336.698	Outside	2475.29	Outside	256.083
		2	14.9	2	89.0845	2	336.639	2	2470.46	2	255.491	Outside	14.9	Outside	89.0845	Outside	336.639	Outside	2470.46	Outside	255.491
		2	14.8	2	88.6709	2	336.214	2	2469.8	2	254.252	Outside	14.8	Outside	88.6709	Outside	336.214	Outside	2469.8	Outside	254.252
		2	14.59	2	88.5246	2	333.782	2	2465.51	2	248.844	Outside	14.59	Outside	88.5246	Outside	333.782	Outside	2465.51	Outside	248.844
		2	14.49	2	88.2237	2	330.638	2	2464.05	2	246.349	Outside	14.49	Outside	88.2237	Outside	330.638	Outside	2464.05	Outside	246.349
		2	14.35	2	88.125	2	329.694	2	2461.09	2	245.871	Outside	14.35	Outside	88.125	Outside	329.694	Outside	2461.09	Outside	245.871
		2	14.25	2	87.7033	2	326.671	2	2429.83	2	245.75	Outside	14.25	Outside	87.7033	Outside	326.671	Outside	2429.83	Outside	245.75
		2	14.22	2	87.5	2	322.947	2	2422.69	2	243.146	Outside	14.22	Outside	87.5	Outside	322.947	Outside	2422.69	Outside	243.146
		2	14.07	2	87.3313	2	319.785	2	2422.15	2	243.004	Outside	14.07	Outside	87.3313	Outside	319.785	Outside	2422.15	Outside	243.004
		2	13.97	2	87.0732	2	313.987	2	2421.4	2	242.779	Outside	13.97	Outside	87.0732	Outside	313.987	Outside	2421.4	Outside	242.779
		2	13.9	2	86.9776	2	313.494	2	2417.42	2	241.432	Outside	13.9	Outside	86.9776	Outside	313.494	Outside	2417.42	Outside	241.432
		2	13.87	2	86.9502	2	312.525	2	2416.68	2	237.41	Outside	13.87	Outside	86.9502	Outside	312.525	Outside	2416.68	Outside	237.41
		2	13.85	2	86.5052	2	311.406	2	2409.92	2	234.555	Outside	13.85	Outside	86.5052	Outside	311.406	Outside	2409.92	Outside	234.555
		2	13.7	2	86.1702	2	310.851	2	2402.94	2	232.793	Outside	13.7	Outside	86.1702	Outside	310.851	Outside	2402.94	Outside	232.793
		2	13.7	2	86.157	2	309.227	2	2398.75	2	228.943	Outside	13.7	Outside	86.157	Outside	309.227	Outside	2398.75	Outside	228.943
		2	13.61	2	86.1	2	308.979	2	2394.4	2	228.689	Outside	13.61	Outside	86.1	Outside	308.979	Outside	2394.4	Outside	228.689
		2	13.28	2	86.0377	2	305.362	2	2392.98	2	227.384	Outside	13.28	Outside	86.0377	Outside	305.362	Outside	2392.98	Outside	227.384
		2	13.2	2	85.7576	2	302.306	2	2370.43	2	225.111	Outside	13.2	Outside	85.7576	Outside	302.306	Outside	2370.43	Outside	225.111
		2	13.05	2	85.5952	2	298.861	2	2367.7	2	224.021	Outside	13.05	Outside	85.5952	Outside	298.861	Outside	2367.7	Outside	224.021
		2	12.86	2	85.322	2	295.206	2	2364.79	2	221.343	Outside	12.86	Outside	85.322	Outside	295.206	Outside	2364.79	Outside	221.343
		2	12.85	2	85	2	292.293	2	2357.85	2	219.621	Outside	12.85	Outside	85	Outside	292.293	Outside	2357.85	Outside	219.621
		2	12.65	2	84.9184	2	283.979	2	2351.77	2	219.619	Outside	12.65	Outside	84.9184	Outside	283.979	Outside	2351.77	Outside	219.619
		2	12.63	2	84.4413	2	283.279	2	2348.7	2	218.936	Outside	12.63	Outside	84.4413	Outside	283.279	Outside	2348.7	Outside	218.936
		2	12.6	2	84.375	2	278.043	2	2346.08	2	215.953	Outside	12.6	Outside	84.375	Outside	278.043	Outside	2346.08	Outside	215.953
		2	12.55	2	84.0486	2	277.504	2	2345.61	2	215.667	Outside	12.55	Outside	84.0486	Outside	277.504	Outside	2345.61	Outside	215.667
		2	12.5	2	83.9062	2	276.681	2	2339.53	2	215.665	Outside	12.5	Outside	83.9062	Outside	276.681	Outside	2339.53	Outside	215.665
		2	12.35	2	83.8509	2	276.366	2	2339.3	2	215.289	Outside	12.35	Outside	83.8509	Outside	276.366	Outside	2339.3	Outside	215.289
		2	12.34	2	83.2591	2	276.295	2	2338.61	2	210.533	Outside	12.34	Outside	83.2591	Outside	276.295	Outside	2338.61	Outside	210.533
		2	12.32	2	83.1606	2	275.64	2	2328.84	2	209.628	Outside	12.32	Outside	83.1606	Outside	275.64	Outside	2328.84	Outside	209.628
		2	12.3	2	83.1466	2	273.954	2	2318.38	2	208.719	Outside	12.3	Outside	83.1466	Outside	273.954	Outside	2318.38	Outside	208.719
		2	12.22	2	83.1395	2	271.366	2	2317.66	2	207.424	Outside	12.22	Outside	83.1395	Outside	271.366	Outside	2317.66	Outside	207.424
		2	12.115	2	82.6829	2	269.406	2	2312.89	2	205.808	Outside	12.115	Outside	82.6829	Outside	269.406	Outside	2312.89	Outside	205.808
		2	11.9	2	82.5	2	269.257	2	2312.65	2	205.785	Outside	11.9	Outside	82.5	Outside	269.257	Outside	2312.65	Outside	205.785
		2	11.87	2	82.4723	2	268.762	2	2297.67	2	204.346	Outside	11.87	Outside	82.4723	Outside	268.762	Outside	2297.67	Outside	204.346
		2	11.81	2	82.4561	2	266.651	2	2293.33	2	203.742	Outside	11.81	Outside	82.4561	Outside	266.651	Outside	2293.33	Outside	203.742
		2	11.71	2	82.3246	2	266.116	2	2289.22	2	203.522	Outside	11.71	Outside	82.3246	Outside	266.116	Outside	2289.22	Outside	203.522
		2	11.6	2	81.7442	2	264.937	2	2280.27	2	201.431	Outside	11.6	Outside	81.7442	Outside	264.937	Outside	2280.27	Outside	201.431
		2	11.42	2	81.6737	2	264.659	2	2275.03	2	200.682	Outside	11.42	Outside	81.6737	Outside	264.659	Outside	2275.03	Outside	200.682
		2	11.31	2	81.3061	2	261.015	2	2269.92	2	200.151	Outside	11.31	Outside	81.3061	Outside	261.015	Outside	2269.92	Outside	200.151
		2	11.3	2	80.9328	2	259.802	2	2265.15	2	198.47	Outside	11.3	Outside	80.9328	Outside	259.802	Outside	2265.15	Outside	198.47
		2	11.25	2	80.7895	2	258.177	2	2262.82	2	194.89	Outside	11.25	Outside	80.7895	Outside	258.177	Outside	2262.82	Outside	194.89
		2	11.2	2	80.4545	2	257.582	2	2259.52	2	193.087	Outside	11.2	Outside	80.4545	Outside	257.582	Outside	2259.52	Outside	193.087
		2	11.09	2	80.0551	2	256.825	2	2256.77	2	191.79	Outside	11.09	Outside	80.0551	Outside	256.825	Outside	2256.77	Outside	191.79
		2	11.03	2	79.9091	2	252.668	2	2255.04	2	191.369	Outside	11.03	Outside	79.9091	Outside	252.668	Outside	2255.04	Outside	191.369
		2	11	2	79.875	2	250.572	2	2237.97	2	188.914	Outside	11	Outside	79.875	Outside	250.572	Outside	2237.97	Outside	188.914
		2	10.8	2	79.6731	2	250.468	2	2235.22	2	188.217	Outside	10.8	Outside	79.6731	Outside	250.468	Outside	2235.22	Outside	188.217
		2	10.74	2	79.2857	2	249.593	2	2232.85	2	185.755	Outside	10.74	Outside	79.2857	Outside	249.593	Outside	2232.85	Outside	185.755
		2	10.7	2	79.2254	2	249.025	2	2223.48	2	185.614	Outside	10.7	Outside	79.2254	Outside	249.025	Outside	2223.48	Outside	185.614
		2	10.63	2	79.0909	2	246.748	2	2220.01	2	185.201	Outside	10.63	Outside	79.0909	Outside	246.748	Outside	2220.01	Outside	185.201
		2	10.61	2	78.8732	2	245.671	2	2210.98	2	184.444	Outside	10.61	Outside	78.8732	Outside	245.671	Outside	2210.98	Outside	184.444
		2	10.6	2	78.8034	2	245	2	2195.03	2	182.821	Outside	10.6	Outside	78.8034	Outside	245	Outside	2195.03	Outside	182.821
		2	10.53	2	78.7927	2	243.742	2	2193.5	2	182.486	Outside	10.53	Outside	78.7927	Outside	243.742	Outside	2193.5	Outside	182.486
		2	10.5	2	78.7356	2	239.96	2	2187.66	2	179.993	Outside	10.5	Outside	78.7356	Outside	239.96	Outside	2187.66	Outside	179.993
		2	10.4	2	78.578	2	237.527	2	2186.65	2	179.344	Outside	10.4	Outside	78.578	Outside	237.527	Outside	2186.65	Outside	179.344
		2	10.4	2	78.4958	2	235.282	2	2185.93	2	178.755	Outside	10.4	Outside	78.4958	Outside	235.282	Outside	2185.93	Outside	178.755
		2	10.37	2	78.4034	2	233.389	2	2177.1	2	173.243	Outside	10.37	Outside	78.4034	Outside	233.389	Outside	2177.1	Outside	173.243
		2	10.3	2	78.125	2	233.251	2	2172.89	2	172.898	Outside	10.3	Outside	78.125	Outside	233.251	Outside	2172.89	Outside	172.898
		2	10.29	2	77.8476	2	233.048	2	2150.1	2	172.795	Outside	10.29	Outside	77.8476	Outside	233.048	Outside	2150.1	Outside	172.795
		2	10.16	2	77.6897	2	232.729	2	2139.65	2	171.58	Outside	10.16	Outside	77.6897	Outside	232.729	Outside	2139.65	Outside	171.58
		2	10.1	2	77.6596	2	232.679	2	2139.06	2	170.456	Outside	10.1	Outside	77.6596	Outside	232.679	Outside	2139.06	Outside	170.456
		2	10.06	2	77.6596	2	231.892	2	2138.88	2	170.317	Outside	10.06	Outside	77.6596	Outside	231.892	Outside	2138.88	Outside	170.317
		2	9.77	2	77.5291	2	231.517	2	2136.44	2	169.326	Outside	9.77	Outside	77.5291	Outside	231.517	Outside	2136.44	Outside	169.326
		2	9.7	2	77.2018	2	231.344	2	2133.78	2	165.417	Outside	9.7	Outside	77.2018	Outside	231.344	Outside	2133.78	Outside	165.417
		2	9.69	2	77.1975	2	229.775	2	2121.88	2	163.058	Outside	9.69	Outside	77.1975	Outside	229.775	Outside	2121.88	Outside	163.058
		2	9.56	2	77.1845	2	226.723	2	2121.21	2	162.583	Outside	9.56	Outside	77.1845	Outside	226.723	Outside	2121.21	Outside	162.583
		2	9.56	2	77.1429	2	225.858	2	2118.95	2	161.175	Outside	9.56	Outside	77.1429	Outside	225.858	Outside	2118.95	Outside	161.175
		2	9.55	2	76.9912	2	225.061	2	2118.61	2	159.253	Outside	9.55	Outside	76.9912	Outside	225.061	Outside	2118.61	Outside	159.253
		2	9.5	2	76.7865	2	223.539	2	2104.24	2	158.901	Outside	9.5	Outside	76.7865	Outside	223.539	Outside	2104.24	Outside	158.901
		2	9.49	2	76.7457	2	220.487	2	2100.07	2	158.572	Outside	9.49	Outside	76.7457	Outside	220.487	Outside	2100.07	Outside	158.572
		2	9.47	2	76.649	2	217.836	2	2100	2	155.954	Outside	9.47	Outside	76.649	Outside	217.836	Outside	2100	Outside	155.954
		2	9.47	2	76.5363	2	213.804	2	2099.86	2	155.951	Outside	9.47	Outside	76.5363	Outside	213.804	Outside	2099.86	Outside	155.951
		2	9.37	2	76.4957	2	213.091	2	2095.63	2	155.756	Outside	9.37	Outside	76.4957	Outside	213.091	Outside	2095.63	Outside	155.756
		2	9.35	2	76.2195	2	212.256	2	2094.87	2	154.911	Outside	9.35	Outside	76.2195	Outside	212.256	Outside	2094.87	Outside	154.911
		2	9.34	2	76.0494	2	211.729	2	2078.45	2	154.031	Outside	9.34	Outside	76.0494	Outside	211.729	Outside	2078.45	Outside	154.031
		2	9.25	2	76.0345	2	209.878	2	2072.59	2	152.744	Outside	9.25	Outside	76.0345	Outside	209.878	Outside	2072.59	Outside	152.744
		2	9.24	2	76.008	2	209.333	2	2071	2	152.437	Outside	9.24	Outside	76.008	Outside	209.333	Outside	2071	Outside	152.437
		2	9.23	2	75.2616	2	208.305	2	2070.23	2	150.79	Outside	9.23	Outside	75.2616	Outside	208.305	Outside	2070.23	Outside	150.79
		2	9.1	2	75.2542	2	208.251	2	2070.17	2	149.924	Outside	9.1	Outside	75.2542	Outside	208.251	Outside	2070.17	Outside	149.924
		2	9.1	2	74.1848	2	208.102	2	2068.39	2	149.635	Outside	9.1	Outside	74.1848	Outside	208.102	Outside	2068.39	Outside	149.635
		2	9.01	2	74.1532	2	207.108	2	2068.06	2	149.432	Outside	9.01	Outside	74.1532	Outside	207.108	Outside	2068.06	Outside	149.432
		2	8.9	2	74.0909	2	205.599	2	2060.65	2	148.193	Outside	8.9	Outside	74.0909	Outside	205.599	Outside	2060.65	Outside	148.193
		2	8.89	2	73.9714	2	205.545	2	2060.62	2	148.126	Outside	8.89	Outside	73.9714	Outside	205.545	Outside	2060.62	Outside	148.126
		2	8.8	2	73.9437	2	203.694	2	2052.39	2	147.382	Outside	8.8	Outside	73.9437	Outside	203.694	Outside	2052.39	Outside	147.382
		2	8.78	2	73.8	2	203.543	2	2050.09	2	147.138	Outside	8.78	Outside	73.8	Outside	203.543	Outside	2050.09	Outside	147.138
		2	8.69	2	73.7705	2	202.867	2	2045.75	2	145.946	Outside	8.69	Outside	73.7705	Outside	202.867	Outside	2045.75	Outside	145.946
		2	8.63	2	73.6795	2	200.637	2	2045.15	2	144.609	Outside	8.63	Outside	73.6795	Outside	200.637	Outside	2045.15	Outside	144.609
		2	8.63	2	73.5484	2	200.344	2	2042.29	2	144.433	Outside	8.63	Outside	73.5484	Outside	200.344	Outside	2042.29	Outside	144.433
		2	8.5	2	73.3962	2	197.621	2	2040.22	2	143.225	Outside	8.5	Outside	73.3962	Outside	197.621	Outside	2040.22	Outside	143.225
		2	8.4	2	72.5391	2	196.808	2	2037.47	2	142.896	Outside	8.4	Outside	72.5391	Outside	196.808	Outside	2037.47	Outside	142.896
		2	8.4	2	72.3214	2	195.956	2	2031.67	2	142.676	Outside	8.4	Outside	72.3214	Outside	195.956	Outside	2031.67	Outside	142.676
		2	8.36	2	71.9669	2	195.414	2	2030.19	2	141.563	Outside	8.36	Outside	71.9669	Outside	195.414	Outside	2030.19	Outside	141.563
		2	8.29	2	71.7961	2	195.253	2	2030.09	2	140.941	Outside	8.29	Outside	71.7961	Outside	195.253	Outside	2030.09	Outside	140.941
		2	8.286	2	71.7857	2	194.675	2	2025.97	2	137.607	Outside	8.286	Outside	71.7857	Outside	194.675	Outside	2025.97	Outside	137.607
		2	8.253	2	71.5818	2	190.974	2	2018.09	2	137.535	Outside	8.253	Outside	71.5818	Outside	190.974	Outside	2018.09	Outside	137.535
		2	8.13	2	71.3793	2	190.969	2	2016.9	2	136.263	Outside	8.13	Outside	71.3793	Outside	190.969	Outside	2016.9	Outside	136.263
		2	8.1	2	71.3656	2	189.612	2	2009.81	2	135.547	Outside	8.1	Outside	71.3656	Outside	189.612	Outside	2009.81	Outside	135.547
		2	8.1	2	71.1694	2	188.317	2	2007.51	2	134.487	Outside	8.1	Outside	71.1694	Outside	188.317	Outside	2007.51	Outside	134.487
		2	8.08	2	71.1207	2	187.56	2	2005.76	2	134.271	Outside	8.08	Outside	71.1207	Outside	187.56	Outside	2005.76	Outside	134.271
		2	8.01	2	71.1	2	186.604	2	2004.54	2	133.877	Outside	8.01	Outside	71.1	Outside	186.604	Outside	2004.54	Outside	133.877
		2	8	2	71.0177	2	185.897	2	2001.04	2	132.906	Outside	8	Outside	71.0177	Outside	185.897	Outside	2001.04	Outside	132.906
		2	7.78	2	70.9205	2	185.456	2	2000.6	2	132.338	Outside	7.78	Outside	70.9205	Outside	185.456	Outside	2000.6	Outside	132.338
		2	7.77	2	70.578	2	185.29	2	1987.08	2	131.481	Outside	7.77	Outside	70.578	Outside	185.29	Outside	1987.08	Outside	131.481
		2	7.77	2	70.5531	2	185.012	2	1974.85	2	128.517	Outside	7.77	Outside	70.5531	Outside	185.012	Outside	1974.85	Outside	128.517
		2	7.73	2	70.2273	2	184.938	2	1956.61	2	127.49	Outside	7.73	Outside	70.2273	Outside	184.938	Outside	1956.61	Outside	127.49
		2	7.68	2	69.4853	2	183.688	2	1956.1	2	125.812	Outside	7.68	Outside	69.4853	Outside	183.688	Outside	1956.1	Outside	125.812
		2	7.5	2	69.1489	2	180.883	2	1955.95	2	123.542	Outside	7.5	Outside	69.1489	Outside	180.883	Outside	1955.95	Outside	123.542
		2	7.4	2	69.1154	2	179.562	2	1955.63	2	123.209	Outside	7.4	Outside	69.1154	Outside	179.562	Outside	1955.63	Outside	123.209
		2	7.37	2	69.0249	2	177.532	2	1954.26	2	122.782	Outside	7.37	Outside	69.0249	Outside	177.532	Outside	1954.26	Outside	122.782
		2	7.3	2	68.8161	2	177.216	2	1951.22	2	122.731	Outside	7.3	Outside	68.8161	Outside	177.216	Outside	1951.22	Outside	122.731
		2	7.3	2	68.8028	2	176.139	2	1946.24	2	121.543	Outside	7.3	Outside	68.8028	Outside	176.139	Outside	1946.24	Outside	121.543
		2	7.3	2	68.6124	2	175.779	2	1938.31	2	121.207	Outside	7.3	Outside	68.6124	Outside	175.779	Outside	1938.31	Outside	121.207
		2	7.24	2	68.5556	2	173.874	2	1932.87	2	120.967	Outside	7.24	Outside	68.5556	Outside	173.874	Outside	1932.87	Outside	120.967
		2	7.23	2	68.3931	2	171.793	2	1920.59	2	120.203	Outside	7.23	Outside	68.3931	Outside	171.793	Outside	1920.59	Outside	120.203
		2	7.19	2	68.2059	2	171.427	2	1918.71	2	120.164	Outside	7.19	Outside	68.2059	Outside	171.427	Outside	1918.71	Outside	120.164
		2	7.188	2	68.1522	2	171.139	2	1916.38	2	116.644	Outside	7.188	Outside	68.1522	Outside	171.139	Outside	1916.38	Outside	116.644
		2	7.16	2	67.7953	2	170.765	2	1913.15	2	116.014	Outside	7.16	Outside	67.7953	Outside	170.765	Outside	1913.15	Outside	116.014
		2	7.15	2	67.619	2	170.718	2	1911.55	2	115.454	Outside	7.15	Outside	67.619	Outside	170.718	Outside	1911.55	Outside	115.454
		2	7.13	2	67.5414	2	170.698	2	1908.66	2	114.724	Outside	7.13	Outside	67.5414	Outside	170.698	Outside	1908.66	Outside	114.724
		2	7.12	2	67.3762	2	170.279	2	1908.53	2	113.495	Outside	7.12	Outside	67.3762	Outside	170.279	Outside	1908.53	Outside	113.495
		2	7.11	2	67.3671	2	169.657	2	1906.6	2	113.196	Outside	7.11	Outside	67.3671	Outside	169.657	Outside	1906.6	Outside	113.196
		2	7.09	2	67	2	169.555	2	1892.83	2	112.147	Outside	7.09	Outside	67	Outside	169.555	Outside	1892.83	Outside	112.147
		2	7.03	2	66.7304	2	169.3	2	1882.49	2	111.871	Outside	7.03	Outside	66.7304	Outside	169.3	Outside	1882.49	Outside	111.871
		2	7.03	2	66.5302	2	169.132	2	1873.48	2	111.428	Outside	7.03	Outside	66.5302	Outside	169.132	Outside	1873.48	Outside	111.428
		2	6.9	2	66.4773	2	167.637	2	1871.86	2	110.458	Outside	6.9	Outside	66.4773	Outside	167.637	Outside	1871.86	Outside	110.458
		2	6.9	2	66.382	2	165.813	2	1868.27	2	109.63	Outside	6.9	Outside	66.382	Outside	165.813	Outside	1868.27	Outside	109.63
		2	6.78	2	65.6858	2	165.189	2	1860.93	2	107.529	Outside	6.78	Outside	65.6858	Outside	165.189	Outside	1860.93	Outside	107.529
		2	6.66	2	65.3125	2	161.417	2	1859.95	2	106.891	Outside	6.66	Outside	65.3125	Outside	161.417	Outside	1859.95	Outside	106.891
		2	6.6	2	65.2887	2	160.4	2	1828.73	2	106.619	Outside	6.6	Outside	65.2887	Outside	160.4	Outside	1828.73	Outside	106.619
		2	6.52	2	65.1064	2	160.065	2	1818.81	2	106.503	Outside	6.52	Outside	65.1064	Outside	160.065	Outside	1818.81	Outside	106.503
		2	6.5	2	64.9554	2	160.055	2	1818.15	2	106.109	Outside	6.5	Outside	64.9554	Outside	160.055	Outside	1818.15	Outside	106.109
		2	6.4	2	64.9138	2	159.884	2	1813.36	2	105.899	Outside	6.4	Outside	64.9138	Outside	159.884	Outside	1813.36	Outside	105.899
		2	6.39	2	64.8496	2	159.078	2	1810.1	2	104.523	Outside	6.39	Outside	64.8496	Outside	159.078	Outside	1810.1	Outside	104.523
		2	6.38	2	64.8387	2	158.054	2	1808.13	2	104.38	Outside	6.38	Outside	64.8387	Outside	158.054	Outside	1808.13	Outside	104.38
		2	6.334	2	64.8182	2	157.935	2	1804.86	2	102.824	Outside	6.334	Outside	64.8182	Outside	157.935	Outside	1804.86	Outside	102.824
		2	6.3	2	64.6154	2	157.932	2	1801.09	2	102.665	Outside	6.3	Outside	64.6154	Outside	157.932	Outside	1801.09	Outside	102.665
		2	6.3	2	64.4796	2	157.736	2	1790.75	2	102.231	Outside	6.3	Outside	64.4796	Outside	157.736	Outside	1790.75	Outside	102.231
		2	6.25	2	64.4758	2	157.488	2	1788.89	2	101.817	Outside	6.25	Outside	64.4758	Outside	157.488	Outside	1788.89	Outside	101.817
		2	6.19	2	64.1418	2	157.295	2	1780.73	2	98.8753	Outside	6.19	Outside	64.1418	Outside	157.295	Outside	1780.73	Outside	98.8753
		2	6.17	2	63.3511	2	157.001	2	1779.3	2	98.5988	Outside	6.17	Outside	63.3511	Outside	157.001	Outside	1779.3	Outside	98.5988
		2	6.16	2	62.9592	2	155.557	2	1775.03	2	97.8525	Outside	6.16	Outside	62.9592	Outside	155.557	Outside	1775.03	Outside	97.8525
		2	6.15	2	62.6015	2	154.874	2	1774.67	2	97.6628	Outside	6.15	Outside	62.6015	Outside	154.874	Outside	1774.67	Outside	97.6628
		2	6.13	2	62.5862	2	152.811	2	1769.96	2	97.0837	Outside	6.13	Outside	62.5862	Outside	152.811	Outside	1769.96	Outside	97.0837
		2	6.12	2	62.582	2	149.909	2	1764.85	2	97.045	Outside	6.12	Outside	62.582	Outside	149.909	Outside	1764.85	Outside	97.045
		2	6.05	2	62.4771	2	148.82	2	1752.96	2	96.4259	Outside	6.05	Outside	62.4771	Outside	148.82	Outside	1752.96	Outside	96.4259
		2	5.973	2	62.1154	2	148.677	2	1749.69	2	96.4188	Outside	5.973	Outside	62.1154	Outside	148.677	Outside	1749.69	Outside	96.4188
		2	5.88	2	61.831	2	146.631	2	1744.07	2	96.343	Outside	5.88	Outside	61.831	Outside	146.631	Outside	1744.07	Outside	96.343
		2	5.85	2	61.7647	2	146.281	2	1730.52	2	96.1422	Outside	5.85	Outside	61.7647	Outside	146.281	Outside	1730.52	Outside	96.1422
		2	5.75	2	61.474	2	145.846	2	1718.22	2	94.1694	Outside	5.75	Outside	61.474	Outside	145.846	Outside	1718.22	Outside	94.1694
		2	5.74	2	61.2595	2	144.876	2	1717.31	2	92.7384	Outside	5.74	Outside	61.2595	Outside	144.876	Outside	1717.31	Outside	92.7384
		2	5.73	2	61.1465	2	144.271	2	1715.7	2	91.8801	Outside	5.73	Outside	61.1465	Outside	144.271	Outside	1715.7	Outside	91.8801
		2	5.68	2	61.1029	2	143.213	2	1712.96	2	88.7705	Outside	5.68	Outside	61.1029	Outside	143.213	Outside	1712.96	Outside	88.7705
		2	5.66	2	61.0096	2	141.853	2	1706.95	2	88.6751	Outside	5.66	Outside	61.0096	Outside	141.853	Outside	1706.95	Outside	88.6751
		2	5.66	2	60.9538	2	140.698	2	1702.41	2	86.8281	Outside	5.66	Outside	60.9538	Outside	140.698	Outside	1702.41	Outside	86.8281
		2	5.61	2	60.9524	2	139.959	2	1700.65	2	85.4372	Outside	5.61	Outside	60.9524	Outside	139.959	Outside	1700.65	Outside	85.4372
		2	5.51	2	60.7212	2	139.748	2	1699.41	2	85.35	Outside	5.51	Outside	60.7212	Outside	139.748	Outside	1699.41	Outside	85.35
		2	5.35	2	60.3659	2	138.093	2	1698.11	2	85.1997	Outside	5.35	Outside	60.3659	Outside	138.093	Outside	1698.11	Outside	85.1997
		2	5.33	2	60.3125	2	137.607	2	1688.63	2	85.1756	Outside	5.33	Outside	60.3125	Outside	137.607	Outside	1688.63	Outside	85.1756
		2	5.3	2	60.2128	2	137.272	2	1664.61	2	84.1275	Outside	5.3	Outside	60.2128	Outside	137.272	Outside	1664.61	Outside	84.1275
		2	5.25	2	60	2	136.856	2	1658.37	2	84.0357	Outside	5.25	Outside	60	Outside	136.856	Outside	1658.37	Outside	84.0357
		2	5.22	2	59.8585	2	136.022	2	1650.7	2	83.8288	Outside	5.22	Outside	59.8585	Outside	136.022	Outside	1650.7	Outside	83.8288
		2	5.16	2	59.7479	2	135.986	2	1650.23	2	82.7719	Outside	5.16	Outside	59.7479	Outside	135.986	Outside	1650.23	Outside	82.7719
		2	5.15	2	59.7414	2	135.648	2	1647.2	2	82.5813	Outside	5.15	Outside	59.7414	Outside	135.648	Outside	1647.2	Outside	82.5813
		2	5.14	2	59.5833	2	135.07	2	1642.72	2	81.483	Outside	5.14	Outside	59.5833	Outside	135.07	Outside	1642.72	Outside	81.483
		2	5.13	2	59.1667	2	134.733	2	1640.45	2	81.1427	Outside	5.13	Outside	59.1667	Outside	134.733	Outside	1640.45	Outside	81.1427
		2	5.12	2	58.8075	2	134.389	2	1629.22	2	80.2077	Outside	5.12	Outside	58.8075	Outside	134.389	Outside	1629.22	Outside	80.2077
		2	5.09	2	58.5938	2	133.074	2	1626.74	2	78.9859	Outside	5.09	Outside	58.5938	Outside	133.074	Outside	1626.74	Outside	78.9859
		2	5	2	58.516	2	132.51	2	1619.01	2	77.8458	Outside	5	Outside	58.516	Outside	132.51	Outside	1619.01	Outside	77.8458
		2	4.97	2	58.4559	2	131.857	2	1615.06	2	77.715	Outside	4.97	Outside	58.4559	Outside	131.857	Outside	1615.06	Outside	77.715
		2	4.93	2	58.3333	2	128.371	2	1614.85	2	76.9137	Outside	4.93	Outside	58.3333	Outside	128.371	Outside	1614.85	Outside	76.9137
		2	4.85	2	58.319	2	127.898	2	1600.8	2	76.7527	Outside	4.85	Outside	58.319	Outside	127.898	Outside	1600.8	Outside	76.7527
		2	4.81	2	58.1197	2	127.585	2	1599.46	2	75.3787	Outside	4.81	Outside	58.1197	Outside	127.585	Outside	1599.46	Outside	75.3787
		2	4.78	2	58	2	127.238	2	1576.51	2	75.1774	Outside	4.78	Outside	58	Outside	127.238	Outside	1576.51	Outside	75.1774
		2	4.77	2	57.9796	2	126.69	2	1568.31	2	74.5721	Outside	4.77	Outside	57.9796	Outside	126.69	Outside	1568.31	Outside	74.5721
		2	4.73	2	57.9703	2	126.485	2	1560.86	2	73.2139	Outside	4.73	Outside	57.9703	Outside	126.485	Outside	1560.86	Outside	73.2139
		2	4.71	2	57.9044	2	124.158	2	1559.25	2	73.1388	Outside	4.71	Outside	57.9044	Outside	124.158	Outside	1559.25	Outside	73.1388
		2	4.7	2	57.4254	2	123.567	2	1549.57	2	72.9075	Outside	4.7	Outside	57.4254	Outside	123.567	Outside	1549.57	Outside	72.9075
		2	4.69	2	57.0136	2	121.835	2	1548.47	2	71.9542	Outside	4.69	Outside	57.0136	Outside	121.835	Outside	1548.47	Outside	71.9542
		2	4.66	2	56.9712	2	119.916	2	1543.48	2	71.9302	Outside	4.66	Outside	56.9712	Outside	119.916	Outside	1543.48	Outside	71.9302
		2	4.66	2	56.9084	2	118.797	2	1537.35	2	71.4539	Outside	4.66	Outside	56.9084	Outside	118.797	Outside	1537.35	Outside	71.4539
		2	4.64	2	56.6667	2	118.741	2	1531.83	2	71.3579	Outside	4.64	Outside	56.6667	Outside	118.741	Outside	1531.83	Outside	71.3579
		2	4.6	2	56.4108	2	118.359	2	1510.04	2	70.7298	Outside	4.6	Outside	56.4108	Outside	118.359	Outside	1510.04	Outside	70.7298
		2	4.59	2	55.8092	2	116.693	2	1484.27	2	70.7158	Outside	4.59	Outside	55.8092	Outside	116.693	Outside	1484.27	Outside	70.7158
		2	4.59	2	55.8	2	116.31	2	1484.19	2	68.4033	Outside	4.59	Outside	55.8	Outside	116.31	Outside	1484.19	Outside	68.4033
		2	4.55	2	55.5	2	115.987	2	1472.13	2	68.331	Outside	4.55	Outside	55.5	Outside	115.987	Outside	1472.13	Outside	68.331
		2	4.55	2	55.4878	2	115.193	2	1464.82	2	67.7531	Outside	4.55	Outside	55.4878	Outside	115.193	Outside	1464.82	Outside	67.7531
		2	4.54	2	54.9569	2	113.241	2	1462.51	2	67.3841	Outside	4.54	Outside	54.9569	Outside	113.241	Outside	1462.51	Outside	67.3841
		2	4.51	2	54.6961	2	113.031	2	1456.93	2	67.2031	Outside	4.51	Outside	54.6961	Outside	113.031	Outside	1456.93	Outside	67.2031
		2	4.47	2	54.6552	2	111.563	2	1450.65	2	67.1037	Outside	4.47	Outside	54.6552	Outside	111.563	Outside	1450.65	Outside	67.1037
		2	4.47	2	54.4091	2	108.841	2	1447.2	2	66.9842	Outside	4.47	Outside	54.4091	Outside	108.841	Outside	1447.2	Outside	66.9842
		2	4.44	2	54.0726	2	108.258	2	1443.4	2	66.3837	Outside	4.44	Outside	54.0726	Outside	108.258	Outside	1443.4	Outside	66.3837
		2	4.44	2	53.8144	2	108.22	2	1442.1	2	66.2351	Outside	4.44	Outside	53.8144	Outside	108.22	Outside	1442.1	Outside	66.2351
		2	4.39	2	53.7097	2	106.664	2	1440.2	2	65.8579	Outside	4.39	Outside	53.7097	Outside	106.664	Outside	1440.2	Outside	65.8579
		2	4.29	2	52.8947	2	106.574	2	1432.98	2	65.8266	Outside	4.29	Outside	52.8947	Outside	106.574	Outside	1432.98	Outside	65.8266
		2	4.29	2	52.8	2	106.227	2	1430.04	2	64.8529	Outside	4.29	Outside	52.8	Outside	106.227	Outside	1430.04	Outside	64.8529
		2	4.28	2	52.3684	2	105.862	2	1428.53	2	62.0649	Outside	4.28	Outside	52.3684	Outside	105.862	Outside	1428.53	Outside	62.0649
		2	4.25	2	52.2222	2	104.737	2	1427.75	2	62.0377	Outside	4.25	Outside	52.2222	Outside	104.737	Outside	1427.75	Outside	62.0377
		2	4.23	2	51.8519	2	103.61	2	1420.81	2	61.8461	Outside	4.23	Outside	51.8519	Outside	103.61	Outside	1420.81	Outside	61.8461
		2	4.23	2	51.7888	2	102.931	2	1415.68	2	61.1563	Outside	4.23	Outside	51.7888	Outside	102.931	Outside	1415.68	Outside	61.1563
		2	4.21	2	51.7241	2	102.657	2	1406.78	2	58.4623	Outside	4.21	Outside	51.7241	Outside	102.657	Outside	1406.78	Outside	58.4623
		2	4.21	2	51.5556	2	102.645	2	1400.93	2	58.3991	Outside	4.21	Outside	51.5556	Outside	102.645	Outside	1400.93	Outside	58.3991
		2	4.15	2	51.3971	2	101.832	2	1399.71	2	56.4366	Outside	4.15	Outside	51.3971	Outside	101.832	Outside	1399.71	Outside	56.4366
		2	4.11	2	51.3889	2	101.698	2	1376.16	2	56.2211	Outside	4.11	Outside	51.3889	Outside	101.698	Outside	1376.16	Outside	56.2211
		2	4.02	2	51.0638	2	101.614	2	1373.62	2	55.559	Outside	4.02	Outside	51.0638	Outside	101.614	Outside	1373.62	Outside	55.559
		2	3.99	2	51.0246	2	100.991	2	1368.94	2	55.2906	Outside	3.99	Outside	51.0246	Outside	100.991	Outside	1368.94	Outside	55.2906
		2	3.99	2	50.9735	2	100.365	2	1362.81	2	54.4422	Outside	3.99	Outside	50.9735	Outside	100.365	Outside	1362.81	Outside	54.4422
		2	3.97	2	50.4545	2	99.9589	2	1360.55	2	53.7537	Outside	3.97	Outside	50.4545	Outside	99.9589	Outside	1360.55	Outside	53.7537
		2	3.95	2	50.2734	2	98.245	2	1360.23	2	53.5588	Outside	3.95	Outside	50.2734	Outside	98.245	Outside	1360.23	Outside	53.5588
		2	3.84	2	49.7674	2	98.1199	2	1352.17	2	51.8914	Outside	3.84	Outside	49.7674	Outside	98.1199	Outside	1352.17	Outside	51.8914
		2	3.84	2	48.7778	2	97.4463	2	1351.76	2	51.8593	Outside	3.84	Outside	48.7778	Outside	97.4463	Outside	1351.76	Outside	51.8593
		2	3.8	2	48.4906	2	95.278	2	1350.65	2	51.5869	Outside	3.8	Outside	48.4906	Outside	95.278	Outside	1350.65	Outside	51.5869
		2	3.8	2	48.3553	2	93.7881	2	1341.65	2	51.3102	Outside	3.8	Outside	48.3553	Outside	93.7881	Outside	1341.65	Outside	51.3102
		2	3.78	2	48	2	91.8211	2	1333.21	2	49.8644	Outside	3.78	Outside	48	Outside	91.8211	Outside	1333.21	Outside	49.8644
		2	3.72	2	48	2	89.7755	2	1328.34	2	49.5116	Outside	3.72	Outside	48	Outside	89.7755	Outside	1328.34	Outside	49.5116
		2	3.71	2	47.88	2	88.651	2	1327.42	2	49.5045	Outside	3.71	Outside	47.88	Outside	88.651	Outside	1327.42	Outside	49.5045
		2	3.7	2	47.8448	2	88.1795	2	1297.25	2	48.4156	Outside	3.7	Outside	47.8448	Outside	88.1795	Outside	1297.25	Outside	48.4156
		2	3.6	2	47.7273	2	87.816	2	1284.97	2	48.3318	Outside	3.6	Outside	47.7273	Outside	87.816	Outside	1284.97	Outside	48.3318
		2	3.51	2	47.6174	2	86.4908	2	1284.55	2	47.3401	Outside	3.51	Outside	47.6174	Outside	86.4908	Outside	1284.55	Outside	47.3401
		2	3.5	2	47.4933	2	86.1093	2	1284.45	2	46.6205	Outside	3.5	Outside	47.4933	Outside	86.1093	Outside	1284.45	Outside	46.6205
		2	3.5	2	47.4684	2	84.9038	2	1273.44	2	45.2514	Outside	3.5	Outside	47.4684	Outside	84.9038	Outside	1273.44	Outside	45.2514
		2	3.5	2	47.2881	2	82.0687	2	1268.79	2	43.2801	Outside	3.5	Outside	47.2881	Outside	82.0687	Outside	1268.79	Outside	43.2801
		2	3.48	2	46.9811	2	80.9945	2	1247.46	2	42.1946	Outside	3.48	Outside	46.9811	Outside	80.9945	Outside	1247.46	Outside	42.1946
		2	3.48	2	46.8326	2	80.9626	2	1230.95	2	41.4496	Outside	3.48	Outside	46.8326	Outside	80.9626	Outside	1230.95	Outside	41.4496
		2	3.44	2	45.9574	2	80.5786	2	1229.2	2	40.2763	Outside	3.44	Outside	45.9574	Outside	80.5786	Outside	1229.2	Outside	40.2763
		2	3.37	2	45.6637	2	78.5987	2	1227.47	2	39.9802	Outside	3.37	Outside	45.6637	Outside	78.5987	Outside	1227.47	Outside	39.9802
		2	3.303	2	45.3797	2	78.3361	2	1225.27	2	39.4595	Outside	3.303	Outside	45.3797	Outside	78.3361	Outside	1225.27	Outside	39.4595
		2	3.25	2	45.2848	2	77.9844	2	1218.53	2	39.388	Outside	3.25	Outside	45.2848	Outside	77.9844	Outside	1218.53	Outside	39.388
		2	3.2	2	45.2479	2	76.0655	2	1214.09	2	35.7614	Outside	3.2	Outside	45.2479	Outside	76.0655	Outside	1214.09	Outside	35.7614
		2	3.17	2	45	2	72.3582	2	1213.68	2	34.001	Outside	3.17	Outside	45	Outside	72.3582	Outside	1213.68	Outside	34.001
		2	3.11	2	44.7152	2	70.438	2	1204.7	2	32.8721	Outside	3.11	Outside	44.7152	Outside	70.438	Outside	1204.7	Outside	32.8721
		2	3.09	2	44.3382	2	69.7488	2	1202.87	2	30.7846	Outside	3.09	Outside	44.3382	Outside	69.7488	Outside	1202.87	Outside	30.7846
		2	3.07	2	44.3077	2	69.0333	2	1199.28	2	25.0685	Outside	3.07	Outside	44.3077	Outside	69.0333	Outside	1199.28	Outside	25.0685
		2	3.04	2	44.186	2	63.4094	2	1180.15	2	24.6571	Outside	3.04	Outside	44.186	Outside	63.4094	Outside	1180.15	Outside	24.6571
		2	3.04	2	43.2824	2	61.9829	2	1174.13	2	23.972	Outside	3.04	Outside	43.2824	Outside	61.9829	Outside	1174.13	Outside	23.972
		2	3	2	42.6829	2	60.4431	2	1165.7	2	23.0641	Outside	3	Outside	42.6829	Outside	60.4431	Outside	1165.7	Outside	23.0641
		2	3	2	42.6829	2	57.9233	2	1163.53	2	12.3111	Outside	3	Outside	42.6829	Outside	57.9233	Outside	1163.53	Outside	12.3111
		2	2.99	2	42.5806	2	56.6038	2	1162.19	2	9.72791	Outside	2.99	Outside	42.5806	Outside	56.6038	Outside	1162.19	Outside	9.72791
		2	2.93	2	42.5455	2	56.5614	2	1153.13	2	9.23095	Outside	2.93	Outside	42.5455	Outside	56.5614	Outside	1153.13	Outside	9.23095
		2	2.92	2	42.3636	2	55.8269	2	1115.12	2	8.80005	Outside	2.92	Outside	42.3636	Outside	55.8269	Outside	1115.12	Outside	8.80005
		2	2.79	2	42.3313	2	52.7335	2	1113.87	2	8.14325	Outside	2.79	Outside	42.3313	Outside	52.7335	Outside	1113.87	Outside	8.14325
		2	2.7	2	42.3305	2	52.5197	2	1091.61	2	7.22418	Outside	2.7	Outside	42.3305	Outside	52.5197	Outside	1091.61	Outside	7.22418
		2	2.7	2	41.8085	2	50.9829	2	1087.28	2	5.92519	Outside	2.7	Outside	41.8085	Outside	50.9829	Outside	1087.28	Outside	5.92519
		2	2.67	2	41.5299	2	47.1001	2	1082.74	2	5.42908	Outside	2.67	Outside	41.5299	Outside	47.1001	Outside	1082.74	Outside	5.42908
		2	2.6	2	40.75	2	46.0339	2	1075.36	2	899.627	Outside	2.6	Outside	40.75	Outside	46.0339	Outside	1075.36	Opposite	899.627
		2	2.6	2	40.5263	2	43.3822	2	1055.9	2	832.605	Outside	2.6	Outside	40.5263	Outside	43.3822	Outside	1055.9	Opposite	832.605
		2	2.53	2	40.4464	2	42.8833	2	1049.57	2	735.177	Outside	2.53	Outside	40.4464	Outside	42.8833	Outside	1049.57	Opposite	735.177
		2	2.5	2	40	2	41.7399	2	1045.09	2	613.944	Outside	2.5	Outside	40	Outside	41.7399	Outside	1045.09	Opposite	613.944
		2	2.48	2	39.3214	2	40.1442	2	1026.55	2	519.163	Outside	2.48	Outside	39.3214	Outside	40.1442	Outside	1026.55	Opposite	519.163
		2	2.45	2	38.6667	2	39.2087	2	994.495	2	517.472	Outside	2.45	Outside	38.6667	Outside	39.2087	Outside	994.495	Opposite	517.472
		2	2.37	2	38.5061	2	37.917	2	985.051	2	478.25	Outside	2.37	Outside	38.5061	Outside	37.917	Outside	985.051	Opposite	478.25
		2	2.36	2	37.6829	2	37.4319	2	978.321	2	460.456	Outside	2.36	Outside	37.6829	Outside	37.4319	Outside	978.321	Opposite	460.456
		2	2.28	2	37.5758	2	36.0776	2	963.841	2	453.231	Outside	2.28	Outside	37.5758	Outside	36.0776	Outside	963.841	Opposite	453.231
		2	2.17	2	37.3661	2	34.2193	2	950.537	2	447.842	Outside	2.17	Outside	37.3661	Outside	34.2193	Outside	950.537	Opposite	447.842
		2	2.16	2	37.2137	2	32.1652	2	949.409	2	439.286	Outside	2.16	Outside	37.2137	Outside	32.1652	Outside	949.409	Opposite	439.286
		2	2.13	2	36.1694	2	31.9284	2	923.292	2	411.506	Outside	2.13	Outside	36.1694	Outside	31.9284	Outside	923.292	Opposite	411.506
		2	2.09	2	35.6736	2	31.1608	2	873.071	2	386.171	Outside	2.09	Outside	35.6736	Outside	31.1608	Outside	873.071	Opposite	386.171
		2	2.07	2	35.5986	2	28.7944	2	798.211	2	377.076	Outside	2.07	Outside	35.5986	Outside	28.7944	Outside	798.211	Opposite	377.076
		2	2.06	2	35.1818	2	14.8922	2	731.398	2	372.323	Outside	2.06	Outside	35.1818	Outside	14.8922	Outside	731.398	Opposite	372.323
		2	2.04	2	34.9138	2	11.7996	2	722.935	2	367.86	Outside	2.04	Outside	34.9138	Outside	11.7996	Outside	722.935	Opposite	367.86
		2	1.99	2	34.8214	2	7.70726	2	696.065	2	342.362	Outside	1.99	Outside	34.8214	Outside	7.70726	Outside	696.065	Opposite	342.362
		2	1.93	2	34.2188	2	6.55858	2	664.486	2	334.076	Outside	1.93	Outside	34.2188	Outside	6.55858	Outside	664.486	Opposite	334.076
		2	1.86	2	34.0909	2	717.978	2	645.462	2	329.433	Outside	1.86	Outside	34.0909	Opposite	717.978	Outside	645.462	Opposite	329.433
		2	1.8	2	33.9677	2	655.177	2	519.583	2	326.332	Outside	1.8	Outside	33.9677	Opposite	655.177	Outside	519.583	Opposite	326.332
		2	1.76	2	32.3404	2	611.048	2	427.092	2	324.198	Outside	1.76	Outside	32.3404	Opposite	611.048	Outside	427.092	Opposite	324.198
		2	1.66	2	31.9672	2	603.718	2	399.138	2	315.464	Outside	1.66	Outside	31.9672	Opposite	603.718	Outside	399.138	Opposite	315.464
		2	1.63	2	31.2097	2	579.243	2	389.031	2	307.589	Outside	1.63	Outside	31.2097	Opposite	579.243	Outside	389.031	Opposite	307.589
		2	1.6	2	30.2922	2	553.777	2	328.76	2	292.858	Outside	1.6	Outside	30.2922	Opposite	553.777	Outside	328.76	Opposite	292.858
		2	1.6	2	30	2	553.432	2	206.837	2	291.475	Outside	1.6	Outside	30	Opposite	553.432	Outside	206.837	Opposite	291.475
		2	1.56	2	29.9296	2	527.305	2	175.676	2	288.891	Outside	1.56	Outside	29.9296	Opposite	527.305	Outside	175.676	Opposite	288.891
		2	1.54	2	29.8558	2	523.647	2	163.884	2	285.148	Outside	1.54	Outside	29.8558	Opposite	523.647	Outside	163.884	Opposite	285.148
		2	1.51	2	29.4444	2	517.623	2	81.9921	2	283.184	Outside	1.51	Outside	29.4444	Opposite	517.623	Outside	81.9921	Opposite	283.184
		2	1.5	2	29.2336	2	482.427	2	3894.23	2	270.035	Outside	1.5	Outside	29.2336	Opposite	482.427	Opposite	3894.23	Opposite	270.035
		2	1.44	2	29.1509	2	451.505	2	3759.02	2	269.48	Outside	1.44	Outside	29.1509	Opposite	451.505	Opposite	3759.02	Opposite	269.48
		2	1.44	2	28.5	2	450.24	2	3491.5	2	264.951	Outside	1.44	Outside	28.5	Opposite	450.24	Opposite	3491.5	Opposite	264.951
		2	1.4	2	28.083	2	449.971	2	3454.48	2	262.367	Outside	1.4	Outside	28.083	Opposite	449.971	Opposite	3454.48	Opposite	262.367
		2	1.31	2	27.4103	2	446.733	2	3360.95	2	259.059	Outside	1.31	Outside	27.4103	Opposite	446.733	Opposite	3360.95	Opposite	259.059
		2	1.3	2	26.7769	2	441.941	2	3255.96	2	253.899	Outside	1.3	Outside	26.7769	Opposite	441.941	Opposite	3255.96	Opposite	253.899
		2	1.3	2	26.25	2	420.03	2	3188.45	2	241.905	Outside	1.3	Outside	26.25	Opposite	420.03	Opposite	3188.45	Opposite	241.905
		2	1.29	2	25.4698	2	409.324	2	3100.65	2	230.801	Outside	1.29	Outside	25.4698	Opposite	409.324	Opposite	3100.65	Opposite	230.801
		2	1.26	2	24.5455	2	408.436	2	3092.48	2	221.102	Outside	1.26	Outside	24.5455	Opposite	408.436	Opposite	3092.48	Opposite	221.102
		2	1.06	2	18.5	2	403.131	2	3052.02	2	220.635	Outside	1.06	Outside	18.5	Opposite	403.131	Opposite	3052.02	Opposite	220.635
		2	1	2	17.6316	2	397.359	2	2869.69	2	212.741	Outside	1	Outside	17.6316	Opposite	397.359	Opposite	2869.69	Opposite	212.741
		2	0.88	2	15.4918	2	391.785	2	2795.87	2	208.644	Outside	0.88	Outside	15.4918	Opposite	391.785	Opposite	2795.87	Opposite	208.644
		2	0.74	2	13.6082	2	388.893	2	2787.81	2	207.888	Outside	0.74	Outside	13.6082	Opposite	388.893	Opposite	2787.81	Opposite	207.888
		2	0.67	2	11.4504	2	386.944	2	2746.03	2	207.549	Outside	0.67	Outside	11.4504	Opposite	386.944	Opposite	2746.03	Opposite	207.549
		2	0.26	2	6.09375	2	377.554	2	2704.73	2	203.28	Outside	0.26	Outside	6.09375	Opposite	377.554	Opposite	2704.73	Opposite	203.28
		2	0.151	2	4.04464	2	375.296	2	2674.08	2	198.1	Outside	0.151	Outside	4.04464	Opposite	375.296	Opposite	2674.08	Opposite	198.1
		2	32.5	2	156.383	2	363.871	2	2657.82	2	193.605	Opposite	32.5	Opposite	156.383	Opposite	363.871	Opposite	2657.82	Opposite	193.605
		2	29.86	2	153.074	2	362.405	2	2541.52	2	193.431	Opposite	29.86	Opposite	153.074	Opposite	362.405	Opposite	2541.52	Opposite	193.431
		2	29.8	2	151.329	2	329.723	2	2520.77	2	189.181	Opposite	29.8	Opposite	151.329	Opposite	329.723	Opposite	2520.77	Opposite	189.181
		2	26.421	2	126.509	2	324.519	2	2514.82	2	188.231	Opposite	26.421	Opposite	126.509	Opposite	324.519	Opposite	2514.82	Opposite	188.231
		2	25.83	2	121.636	2	321.156	2	2472.69	2	187.062	Opposite	25.83	Opposite	121.636	Opposite	321.156	Opposite	2472.69	Opposite	187.062
		2	24.53	2	110.407	2	316.795	2	2461.07	2	185.48	Opposite	24.53	Opposite	110.407	Opposite	316.795	Opposite	2461.07	Opposite	185.48
		2	24.42	2	109.652	2	308.862	2	2429.91	2	184.107	Opposite	24.42	Opposite	109.652	Opposite	308.862	Opposite	2429.91	Opposite	184.107
		2	21.4	2	107.1	2	300.72	2	2426.49	2	181.61	Opposite	21.4	Opposite	107.1	Opposite	300.72	Opposite	2426.49	Opposite	181.61
		2	21.4	2	104.216	2	297.521	2	2425.79	2	179.929	Opposite	21.4	Opposite	104.216	Opposite	297.521	Opposite	2425.79	Opposite	179.929
		2	21.06	2	102.966	2	291.275	2	2408.25	2	177.91	Opposite	21.06	Opposite	102.966	Opposite	291.275	Opposite	2408.25	Opposite	177.91
		2	20.9	2	101.822	2	290.346	2	2350.99	2	177.532	Opposite	20.9	Opposite	101.822	Opposite	290.346	Opposite	2350.99	Opposite	177.532
		2	20.32	2	101.504	2	288.695	2	2349.92	2	177.276	Opposite	20.32	Opposite	101.504	Opposite	288.695	Opposite	2349.92	Opposite	177.276
		2	19.51	2	97.1484	2	287.751	2	2343.14	2	176.454	Opposite	19.51	Opposite	97.1484	Opposite	287.751	Opposite	2343.14	Opposite	176.454
		2	19.22	2	96	2	279.263	2	2337.16	2	168.828	Opposite	19.22	Opposite	96	Opposite	279.263	Opposite	2337.16	Opposite	168.828
		2	18.43	2	95.625	2	274.863	2	2326.35	2	167.577	Opposite	18.43	Opposite	95.625	Opposite	274.863	Opposite	2326.35	Opposite	167.577
		2	17.46	2	94.1814	2	271.038	2	2297.31	2	166.232	Opposite	17.46	Opposite	94.1814	Opposite	271.038	Opposite	2297.31	Opposite	166.232
		2	17.21	2	93.9306	2	266.85	2	2270.47	2	165.556	Opposite	17.21	Opposite	93.9306	Opposite	266.85	Opposite	2270.47	Opposite	165.556
		2	16.17	2	93.4958	2	263.356	2	2264.63	2	155.222	Opposite	16.17	Opposite	93.4958	Opposite	263.356	Opposite	2264.63	Opposite	155.222
		2	15.67	2	92.7532	2	260.515	2	2259.23	2	154.748	Opposite	15.67	Opposite	92.7532	Opposite	260.515	Opposite	2259.23	Opposite	154.748
		2	15.14	2	92.2984	2	256.359	2	2248.11	2	151.571	Opposite	15.14	Opposite	92.2984	Opposite	256.359	Opposite	2248.11	Opposite	151.571
		2	15	2	91.3636	2	254.723	2	2166.74	2	151.325	Opposite	15	Opposite	91.3636	Opposite	254.723	Opposite	2166.74	Opposite	151.325
		2	14.71	2	90.3205	2	252.704	2	2155.42	2	150.57	Opposite	14.71	Opposite	90.3205	Opposite	252.704	Opposite	2155.42	Opposite	150.57
		2	14.57	2	89.8936	2	250.97	2	2144.85	2	148.124	Opposite	14.57	Opposite	89.8936	Opposite	250.97	Opposite	2144.85	Opposite	148.124
		2	14.19	2	89.5161	2	249.806	2	2122.17	2	143.851	Opposite	14.19	Opposite	89.5161	Opposite	249.806	Opposite	2122.17	Opposite	143.851
		2	14.09	2	89.4366	2	238.903	2	2106.98	2	141.564	Opposite	14.09	Opposite	89.4366	Opposite	238.903	Opposite	2106.98	Opposite	141.564
		2	13.73	2	88.3929	2	232.798	2	2085.15	2	134.207	Opposite	13.73	Opposite	88.3929	Opposite	232.798	Opposite	2085.15	Opposite	134.207
		2	13.66	2	88.2979	2	227.038	2	2083.83	2	131.03	Opposite	13.66	Opposite	88.2979	Opposite	227.038	Opposite	2083.83	Opposite	131.03
		2	13.539	2	86.9118	2	226.623	2	2082.88	2	130.016	Opposite	13.539	Opposite	86.9118	Opposite	226.623	Opposite	2082.88	Opposite	130.016
		2	13.53	2	86.7021	2	222.81	2	2080.04	2	128.207	Opposite	13.53	Opposite	86.7021	Opposite	222.81	Opposite	2080.04	Opposite	128.207
		2	13.4	2	86.0227	2	219.713	2	2076.55	2	127.054	Opposite	13.4	Opposite	86.0227	Opposite	219.713	Opposite	2076.55	Opposite	127.054
		2	13.38	2	85.3333	2	218.932	2	2075.08	2	126.393	Opposite	13.38	Opposite	85.3333	Opposite	218.932	Opposite	2075.08	Opposite	126.393
		2	13.19	2	85.2113	2	218.028	2	2055.3	2	124.881	Opposite	13.19	Opposite	85.2113	Opposite	218.028	Opposite	2055.3	Opposite	124.881
		2	13.06	2	84.9163	2	217.964	2	2044.19	2	124.346	Opposite	13.06	Opposite	84.9163	Opposite	217.964	Opposite	2044.19	Opposite	124.346
		2	12.8	2	84.7222	2	216.704	2	2023.92	2	123.551	Opposite	12.8	Opposite	84.7222	Opposite	216.704	Opposite	2023.92	Opposite	123.551
		2	12.7	2	84.6512	2	216.574	2	2022.56	2	121.998	Opposite	12.7	Opposite	84.6512	Opposite	216.574	Opposite	2022.56	Opposite	121.998
		2	12.66	2	84.0278	2	213.652	2	2013.53	2	119.657	Opposite	12.66	Opposite	84.0278	Opposite	213.652	Opposite	2013.53	Opposite	119.657
		2	12.65	2	82.5359	2	210.022	2	2011.19	2	118.887	Opposite	12.65	Opposite	82.5359	Opposite	210.022	Opposite	2011.19	Opposite	118.887
		2	12.5	2	82.1368	2	208.972	2	1996.95	2	113.23	Opposite	12.5	Opposite	82.1368	Opposite	208.972	Opposite	1996.95	Opposite	113.23
		2	12.45	2	82.0954	2	208.823	2	1996.75	2	110.085	Opposite	12.45	Opposite	82.0954	Opposite	208.823	Opposite	1996.75	Opposite	110.085
		2	12.12	2	81.7888	2	205.326	2	1968.27	2	109.735	Opposite	12.12	Opposite	81.7888	Opposite	205.326	Opposite	1968.27	Opposite	109.735
		2	12.1	2	81.3415	2	202.329	2	1967.51	2	108.493	Opposite	12.1	Opposite	81.3415	Opposite	202.329	Opposite	1967.51	Opposite	108.493
		2	11.8	2	81.3088	2	202.177	2	1956.43	2	108.474	Opposite	11.8	Opposite	81.3088	Opposite	202.177	Opposite	1956.43	Opposite	108.474
		2	11.55	2	81.2727	2	201.646	2	1954.56	2	107.819	Opposite	11.55	Opposite	81.2727	Opposite	201.646	Opposite	1954.56	Opposite	107.819
		2	11.5	2	81.1111	2	195.346	2	1951.02	2	107.339	Opposite	11.5	Opposite	81.1111	Opposite	195.346	Opposite	1951.02	Opposite	107.339
		2	11.4	2	80.6693	2	193.097	2	1937.99	2	106.111	Opposite	11.4	Opposite	80.6693	Opposite	193.097	Opposite	1937.99	Opposite	106.111
		2	11.37	2	80.0704	2	191.164	2	1924.1	2	105.983	Opposite	11.37	Opposite	80.0704	Opposite	191.164	Opposite	1924.1	Opposite	105.983
		2	11.04	2	79.92	2	187.496	2	1909.52	2	105.346	Opposite	11.04	Opposite	79.92	Opposite	187.496	Opposite	1909.52	Opposite	105.346
		2	10.45	2	79.6241	2	178.391	2	1909.29	2	105.209	Opposite	10.45	Opposite	79.6241	Opposite	178.391	Opposite	1909.29	Opposite	105.209
		2	10.31	2	79.5259	2	177.739	2	1892.16	2	103.843	Opposite	10.31	Opposite	79.5259	Opposite	177.739	Opposite	1892.16	Opposite	103.843
		2	10.1	2	78.4584	2	175.762	2	1888.37	2	102.92	Opposite	10.1	Opposite	78.4584	Opposite	175.762	Opposite	1888.37	Opposite	102.92
		2	9.95	2	77.9577	2	168.474	2	1866.36	2	102.828	Opposite	9.95	Opposite	77.9577	Opposite	168.474	Opposite	1866.36	Opposite	102.828
		2	9.9	2	77.8182	2	166.501	2	1854.57	2	102.514	Opposite	9.9	Opposite	77.8182	Opposite	166.501	Opposite	1854.57	Opposite	102.514
		2	9.8	2	77.767	2	165.811	2	1840.7	2	101.84	Opposite	9.8	Opposite	77.767	Opposite	165.811	Opposite	1840.7	Opposite	101.84
		2	9.8	2	77.4793	2	165.526	2	1836.76	2	101.106	Opposite	9.8	Opposite	77.4793	Opposite	165.526	Opposite	1836.76	Opposite	101.106
		2	9.77	2	77.0115	2	165.241	2	1834.38	2	99.3621	Opposite	9.77	Opposite	77.0115	Opposite	165.241	Opposite	1834.38	Opposite	99.3621
		2	9.61	2	76.8	2	162.402	2	1822.51	2	97.9158	Opposite	9.61	Opposite	76.8	Opposite	162.402	Opposite	1822.51	Opposite	97.9158
		2	9.31	2	76.3433	2	162.243	2	1816.79	2	97.8939	Opposite	9.31	Opposite	76.3433	Opposite	162.243	Opposite	1816.79	Opposite	97.8939
		2	9.28	2	76.0256	2	161.797	2	1814.4	2	97.6117	Opposite	9.28	Opposite	76.0256	Opposite	161.797	Opposite	1814.4	Opposite	97.6117
		2	9.11	2	76.01	2	161.464	2	1814.11	2	96.0678	Opposite	9.11	Opposite	76.01	Opposite	161.464	Opposite	1814.11	Opposite	96.0678
		2	9.09	2	75.866	2	161.135	2	1811.61	2	95.9537	Opposite	9.09	Opposite	75.866	Opposite	161.135	Opposite	1811.61	Opposite	95.9537
		2	9	2	75.3304	2	159.913	2	1803.53	2	95.0741	Opposite	9	Opposite	75.3304	Opposite	159.913	Opposite	1803.53	Opposite	95.0741
		2	8.86	2	74.2041	2	157.143	2	1803.43	2	93.7174	Opposite	8.86	Opposite	74.2041	Opposite	157.143	Opposite	1803.43	Opposite	93.7174
		2	8.65	2	74.1964	2	155.033	2	1799.35	2	91.2804	Opposite	8.65	Opposite	74.1964	Opposite	155.033	Opposite	1799.35	Opposite	91.2804
		2	8.56	2	74.1498	2	154.849	2	1783.32	2	91.1013	Opposite	8.56	Opposite	74.1498	Opposite	154.849	Opposite	1783.32	Opposite	91.1013
		2	8.45	2	74.0132	2	152.668	2	1780.03	2	90.117	Opposite	8.45	Opposite	74.0132	Opposite	152.668	Opposite	1780.03	Opposite	90.117
		2	8.3	2	73.8017	2	149.292	2	1779.65	2	90.1084	Opposite	8.3	Opposite	73.8017	Opposite	149.292	Opposite	1779.65	Opposite	90.1084
		2	8.29	2	72.7941	2	146.417	2	1777.23	2	88.4808	Opposite	8.29	Opposite	72.7941	Opposite	146.417	Opposite	1777.23	Opposite	88.4808
		2	8.17	2	72.6923	2	146.338	2	1776.96	2	87.3178	Opposite	8.17	Opposite	72.6923	Opposite	146.338	Opposite	1776.96	Opposite	87.3178
		2	8.15	2	72.4254	2	146.042	2	1776.24	2	86.8832	Opposite	8.15	Opposite	72.4254	Opposite	146.042	Opposite	1776.24	Opposite	86.8832
		2	7.9	2	72.1348	2	144.885	2	1774.98	2	86.2246	Opposite	7.9	Opposite	72.1348	Opposite	144.885	Opposite	1774.98	Opposite	86.2246
		2	7.88	2	72.1287	2	144.304	2	1772.49	2	79.6756	Opposite	7.88	Opposite	72.1287	Opposite	144.304	Opposite	1772.49	Opposite	79.6756
		2	7.68	2	72	2	141.253	2	1768.12	2	79.6561	Opposite	7.68	Opposite	72	Opposite	141.253	Opposite	1768.12	Opposite	79.6561
		2	7.63	2	71.3415	2	139.776	2	1767.4	2	78.8362	Opposite	7.63	Opposite	71.3415	Opposite	139.776	Opposite	1767.4	Opposite	78.8362
		2	7.57	2	71.0455	2	138.79	2	1766.64	2	78.1745	Opposite	7.57	Opposite	71.0455	Opposite	138.79	Opposite	1766.64	Opposite	78.1745
		2	7.4	2	70.9211	2	137.1	2	1759.2	2	77.1343	Opposite	7.4	Opposite	70.9211	Opposite	137.1	Opposite	1759.2	Opposite	77.1343
		2	7.39	2	70.7675	2	136.988	2	1714.58	2	76.0008	Opposite	7.39	Opposite	70.7675	Opposite	136.988	Opposite	1714.58	Opposite	76.0008
		2	7.28	2	70.6552	2	136.041	2	1713.56	2	75.2311	Opposite	7.28	Opposite	70.6552	Opposite	136.041	Opposite	1713.56	Opposite	75.2311
		2	7.11	2	70.528	2	135.963	2	1696.5	2	74.3355	Opposite	7.11	Opposite	70.528	Opposite	135.963	Opposite	1696.5	Opposite	74.3355
		2	7.09	2	70.3171	2	135.583	2	1671.36	2	73.8245	Opposite	7.09	Opposite	70.3171	Opposite	135.583	Opposite	1671.36	Opposite	73.8245
		2	7.06	2	69.5556	2	135.516	2	1660.61	2	72.2439	Opposite	7.06	Opposite	69.5556	Opposite	135.516	Opposite	1660.61	Opposite	72.2439
		2	6.83	2	69.3952	2	134.696	2	1658.99	2	70.4857	Opposite	6.83	Opposite	69.3952	Opposite	134.696	Opposite	1658.99	Opposite	70.4857
		2	6.82	2	68.8636	2	134.628	2	1658.47	2	70.1324	Opposite	6.82	Opposite	68.8636	Opposite	134.628	Opposite	1658.47	Opposite	70.1324
		2	6.77	2	68.8525	2	132.578	2	1654.03	2	68.9167	Opposite	6.77	Opposite	68.8525	Opposite	132.578	Opposite	1654.03	Opposite	68.9167
		2	6.76	2	68.4375	2	130.892	2	1652.86	2	68.3546	Opposite	6.76	Opposite	68.4375	Opposite	130.892	Opposite	1652.86	Opposite	68.3546
		2	6.7	2	67.8647	2	130.864	2	1646.16	2	67.934	Opposite	6.7	Opposite	67.8647	Opposite	130.864	Opposite	1646.16	Opposite	67.934
		2	6.67	2	67.5647	2	129.088	2	1646.07	2	67.1827	Opposite	6.67	Opposite	67.5647	Opposite	129.088	Opposite	1646.07	Opposite	67.1827
		2	6.66	2	67.3828	2	128.951	2	1622.6	2	65.2558	Opposite	6.66	Opposite	67.3828	Opposite	128.951	Opposite	1622.6	Opposite	65.2558
		2	6.6	2	67.028	2	128.381	2	1614.09	2	64.7136	Opposite	6.6	Opposite	67.028	Opposite	128.381	Opposite	1614.09	Opposite	64.7136
		2	6.47	2	66.9847	2	125.481	2	1604.63	2	61.4339	Opposite	6.47	Opposite	66.9847	Opposite	125.481	Opposite	1604.63	Opposite	61.4339
		2	6.47	2	66.6327	2	125.254	2	1565.62	2	60.4537	Opposite	6.47	Opposite	66.6327	Opposite	125.254	Opposite	1565.62	Opposite	60.4537
		2	6.42	2	65.88	2	124.73	2	1553.06	2	59.3513	Opposite	6.42	Opposite	65.88	Opposite	124.73	Opposite	1553.06	Opposite	59.3513
		2	6.39	2	65.8125	2	121.781	2	1550.84	2	58.1207	Opposite	6.39	Opposite	65.8125	Opposite	121.781	Opposite	1550.84	Opposite	58.1207
		2	6.26	2	65.7955	2	121.447	2	1541.6	2	55.9295	Opposite	6.26	Opposite	65.7955	Opposite	121.447	Opposite	1541.6	Opposite	55.9295
		2	6.18	2	65.7447	2	119.074	2	1541.54	2	55.5961	Opposite	6.18	Opposite	65.7447	Opposite	119.074	Opposite	1541.54	Opposite	55.5961
		2	6.15	2	65.4255	2	117.703	2	1526.38	2	55.5423	Opposite	6.15	Opposite	65.4255	Opposite	117.703	Opposite	1526.38	Opposite	55.5423
		2	6.1	2	64.4531	2	116.205	2	1522.09	2	55.3871	Opposite	6.1	Opposite	64.4531	Opposite	116.205	Opposite	1522.09	Opposite	55.3871
		2	6.05	2	64.1667	2	115.758	2	1509.97	2	54.924	Opposite	6.05	Opposite	64.1667	Opposite	115.758	Opposite	1509.97	Opposite	54.924
		2	6.04	2	64.0751	2	114.598	2	1504.59	2	53.7869	Opposite	6.04	Opposite	64.0751	Opposite	114.598	Opposite	1504.59	Opposite	53.7869
		2	6.02	2	63.4974	2	112.742	2	1497.3	2	53.5464	Opposite	6.02	Opposite	63.4974	Opposite	112.742	Opposite	1497.3	Opposite	53.5464
		2	5.93	2	63.4351	2	110.265	2	1497.21	2	53.5261	Opposite	5.93	Opposite	63.4351	Opposite	110.265	Opposite	1497.21	Opposite	53.5261
		2	5.85	2	63.3173	2	110.172	2	1479.83	2	52.0404	Opposite	5.85	Opposite	63.3173	Opposite	110.172	Opposite	1479.83	Opposite	52.0404
		2	5.85	2	63.2075	2	105.792	2	1426.14	2	49.0852	Opposite	5.85	Opposite	63.2075	Opposite	105.792	Opposite	1426.14	Opposite	49.0852
		2	5.79	2	62.8476	2	104.379	2	1416.3	2	45.7549	Opposite	5.79	Opposite	62.8476	Opposite	104.379	Opposite	1416.3	Opposite	45.7549
		2	5.75	2	62.2881	2	103.239	2	1412.43	2	42.9446	Opposite	5.75	Opposite	62.2881	Opposite	103.239	Opposite	1412.43	Opposite	42.9446
		2	5.73	2	62.1547	2	102.511	2	1409.25	2	42.8328	Opposite	5.73	Opposite	62.1547	Opposite	102.511	Opposite	1409.25	Opposite	42.8328
		2	5.72	2	61.8153	2	102.476	2	1391.71	2	34.9029	Opposite	5.72	Opposite	61.8153	Opposite	102.476	Opposite	1391.71	Opposite	34.9029
		2	5.589	2	60.9184	2	100.478	2	1384.52	2	32.795	Opposite	5.589	Opposite	60.9184	Opposite	100.478	Opposite	1384.52	Opposite	32.795
		2	5.54	2	60.8824	2	94.8388	2	1382.85	2	32.3014	Opposite	5.54	Opposite	60.8824	Opposite	94.8388	Opposite	1382.85	Opposite	32.3014
		2	5.5	2	60.6881	2	91.8467	2	1382.66	2	31.2284	Opposite	5.5	Opposite	60.6881	Opposite	91.8467	Opposite	1382.66	Opposite	31.2284
		2	5.49	2	59.7353	2	89.8682	2	1376.75	2	30.5501	Opposite	5.49	Opposite	59.7353	Opposite	89.8682	Opposite	1376.75	Opposite	30.5501
		2	5.4	2	59.6512	2	89.5326	2	1373.75	2	26.6348	Opposite	5.4	Opposite	59.6512	Opposite	89.5326	Opposite	1373.75	Opposite	26.6348
		2	5.39	2	58.7716	2	89.2922	2	1368.64	2	22.986	Opposite	5.39	Opposite	58.7716	Opposite	89.2922	Opposite	1368.64	Opposite	22.986
		2	5.34	2	58.4274	2	88.5991	2	1364.86	2	22.6486	Opposite	5.34	Opposite	58.4274	Opposite	88.5991	Opposite	1364.86	Opposite	22.6486
		2	5.21	2	58.0769	2	86.9891	2	1364.27	2	20.575	Opposite	5.21	Opposite	58.0769	Opposite	86.9891	Opposite	1364.27	Opposite	20.575
		2	5.13	2	57.9425	2	82.7599	2	1343.24	2	15.4214	Opposite	5.13	Opposite	57.9425	Opposite	82.7599	Opposite	1343.24	Opposite	15.4214
		2	5.11	2	57.7989	2	82.2101	2	1342.06	2	12.4317	Opposite	5.11	Opposite	57.7989	Opposite	82.2101	Opposite	1342.06	Opposite	12.4317
		2	5.04	2	57.6891	2	80.6422	2	1308.76	2	8.8923	Opposite	5.04	Opposite	57.6891	Opposite	80.6422	Opposite	1308.76	Opposite	8.8923
		2	4.95	2	57.2845	2	76.4554	2	1290.14			Opposite	4.95	Opposite	57.2845	Opposite	76.4554	Opposite	1290.14
		2	4.9	2	57.0664	2	74.8223	2	1267.15			Opposite	4.9	Opposite	57.0664	Opposite	74.8223	Opposite	1267.15
		2	4.83	2	56.7925	2	74.5147	2	1213.06			Opposite	4.83	Opposite	56.7925	Opposite	74.5147	Opposite	1213.06
		2	4.75	2	56.5086	2	73.5426	2	1212.58			Opposite	4.75	Opposite	56.5086	Opposite	73.5426	Opposite	1212.58
		2	4.6	2	56.25	2	70.4315	2	1199.39			Opposite	4.6	Opposite	56.25	Opposite	70.4315	Opposite	1199.39
		2	4.47	2	56.1504	2	69.5454	2	1172.05			Opposite	4.47	Opposite	56.1504	Opposite	69.5454	Opposite	1172.05
		2	4.41	2	55.3548	2	67.464	2	1169.85			Opposite	4.41	Opposite	55.3548	Opposite	67.464	Opposite	1169.85
		2	4.39	2	55.0286	2	61.8191	2	1144.95			Opposite	4.39	Opposite	55.0286	Opposite	61.8191	Opposite	1144.95
		2	4.37	2	54.5956	2	58.9024	2	1138.94			Opposite	4.37	Opposite	54.5956	Opposite	58.9024	Opposite	1138.94
		2	4.25	2	54.5927	2	54.91	2	1138.9			Opposite	4.25	Opposite	54.5927	Opposite	54.91	Opposite	1138.9
		2	4.23	2	54.3987	2	54.5942	2	1133.67			Opposite	4.23	Opposite	54.3987	Opposite	54.5942	Opposite	1133.67
		2	4.19	2	53.6199	2	51.3029	2	1116.15			Opposite	4.19	Opposite	53.6199	Opposite	51.3029	Opposite	1116.15
		2	4.18	2	53.3951	2	43.0441	2	1111.05			Opposite	4.18	Opposite	53.3951	Opposite	43.0441	Opposite	1111.05
		2	4.16	2	51.1111	2	40.5442	2	1097.82			Opposite	4.16	Opposite	51.1111	Opposite	40.5442	Opposite	1097.82
		2	4.09	2	50.339	2	36.6869	2	1086.01			Opposite	4.09	Opposite	50.339	Opposite	36.6869	Opposite	1086.01
		2	4	2	50.3226	2	31.892	2	1074.73			Opposite	4	Opposite	50.3226	Opposite	31.892	Opposite	1074.73
		2	3.93	2	49.881	2	22.4427	2	1069.12			Opposite	3.93	Opposite	49.881	Opposite	22.4427	Opposite	1069.12
		2	3.75	2	48.2579	2	16.8902	2	1060.84			Opposite	3.75	Opposite	48.2579	Opposite	16.8902	Opposite	1060.84
		2	3.69	2	46.5328	2	14.1444	2	1033.78			Opposite	3.69	Opposite	46.5328	Opposite	14.1444	Opposite	1033.78
		2	3.57	2	46.5138	2	13.8363	2	1019.08			Opposite	3.57	Opposite	46.5138	Opposite	13.8363	Opposite	1019.08
		2	3.46	2	46.5116			2	970.063			Opposite	3.46	Opposite	46.5116			Opposite	970.063
		2	3.3	2	46.3804			2	956.76			Opposite	3.3	Opposite	46.3804			Opposite	956.76
		2	3.15	2	45			2	955.932			Opposite	3.15	Opposite	45			Opposite	955.932
		2	3.06	2	44.7321			2	950.982			Opposite	3.06	Opposite	44.7321			Opposite	950.982
		2	2.98	2	42.7778			2	921.775			Opposite	2.98	Opposite	42.7778			Opposite	921.775
		2	2.97	2	42.5769			2	884.533			Opposite	2.97	Opposite	42.5769			Opposite	884.533
		2	2.92	2	41.8548			2	871.196			Opposite	2.92	Opposite	41.8548			Opposite	871.196
		2	2.8	2	41.5141			2	849.733			Opposite	2.8	Opposite	41.5141			Opposite	849.733
		2	2.77	2	41.1745			2	472.168			Opposite	2.77	Opposite	41.1745			Opposite	472.168
		2	2.68	2	40.7143			2	444.48			Opposite	2.68	Opposite	40.7143			Opposite	444.48
		2	2.4	2	40.3125			2	381.093			Opposite	2.4	Opposite	40.3125			Opposite	381.093
		2	2.25	2	37.2152			2	364.113			Opposite	2.25	Opposite	37.2152			Opposite	364.113
		2	2.16	2	37.125			2	238.753			Opposite	2.16	Opposite	37.125			Opposite	238.753
		2	2.14	2	35.5233			2	196.45			Opposite	2.14	Opposite	35.5233			Opposite	196.45
		2	2.12	2	33.4507							Opposite	2.12	Opposite	33.4507
		2	2.05	2	32.7835							Opposite	2.05	Opposite	32.7835
		2	1.85	2	31.6463							Opposite	1.85	Opposite	31.6463
		2	1.73	2	29.4545							Opposite	1.73	Opposite	29.4545
		2	1.72	2	27.5862							Opposite	1.72	Opposite	27.5862
		2	1.7	2	27.439							Opposite	1.7	Opposite	27.439
		2	1.67	2	26.5289							Opposite	1.67	Opposite	26.5289
		2	1.6	2	22.5							Opposite	1.6	Opposite	22.5
		2	1.54	2	21.1832							Opposite	1.54	Opposite	21.1832
		2	1.5	2	20.9016							Opposite	1.5	Opposite	20.9016
		2	1.39	2	20.1515							Opposite	1.39	Opposite	20.1515
		2	1.33	2	19.843							Opposite	1.33	Opposite	19.843
		2	1.21	2	19.6698							Opposite	1.21	Opposite	19.6698
		2	0.9	2	17.4519							Opposite	0.9	Opposite	17.4519
		2	0.59	2	15.5263							Opposite	0.59	Opposite	15.5263
		2	0.22	2	5.78947							Opposite	0.22	Opposite	5.78947
